# Supplementary material for: Newly Discovered Rustrela Virus: Current State of Knowledge About the Etiological Agent of Feline “Staggering Disease”
Source: Pathogens. 2025 Aug 27;14(9):851. doi: 10.3390/pathogens14090851 (PMC12472204; doi:10.3390/pathogens14090851)
Supplement: Supplementary file 1 [file pathogens-14-00851-s001.zip]

Archive with 3 entries (3 files):
- Supplementary Table S1.pdf
- Supplementary Table SX2.xlsx
- Supplementary Table SX3.xlsx
