# Supplementary material for: Newly Discovered Rustrela Virus: Current State of Knowledge About the Etiological Agent of Feline “Staggering Disease”
Source: Pathogens. 2025 Aug 27;14(9):851. doi: 10.3390/pathogens14090851 (PMC12472204; doi:10.3390/pathogens14090851)
Supplement: Supplementary file 1 [file pathogens-14-00851-s001.zip › Supplementary Table SX2.xlsx]

## Sheet: Whole-genome (nucleotides, nt)
		1.	2.	3.	4.	5.	6.	7.	8.	9.	10.	11.	12.	13.	14.	15.	16.	17.	18.	19.	20.	21.	22.	23.	24.	25.	26.	27.	28.	29.	30.	31.	32.	33.	34.	35.
1.	Donkey/19_041-1/2019/Germany_(NC_076451.1)																																				1.	Donkey/19_041-1/2019/Germany_(NC_076451.1)
2.	Yellow-necked_field_mouse/MV.DEU/KS20-2266/2013_(OP689523.1)	0.0793709																																			2.	Yellow-necked_field_mouse/MV.DEU/KS20-2266/2013_(OP689523.1)
3.	Yellow-necked_field_mouse/MV.DEU/KS20-2242/2015_(OP689517.1)	0.048368	0.0769408																																		3.	Yellow-necked_field_mouse/MV.DEU/KS20-2242/2015_(OP689517.1)
4.	Yellow-necked_field_mouse/MV.DEU/KS20-2226/2015_(OP689524.1)	0.079322	0.0345083	0.0768866																																	4.	Yellow-necked_field_mouse/MV.DEU/KS20-2226/2015_(OP689524.1)
5.	Yellow-necked_field_mouse/MV.DEU/KS20-1592/2016_(OP689526.1)	0.0794345	0.0344007	0.0767745	0.000727057																																5.	Yellow-necked_field_mouse/MV.DEU/KS20-1592/2016_(OP689526.1)
6.	Yellow-necked_field_mouse/MV.DEU/KS20-1610/2016_(OP689525.1)	0.0775941	0.0332912	0.075019	0.0164827	0.0165883																															6.	Yellow-necked_field_mouse/MV.DEU/KS20-1610/2016_(OP689525.1)
7.	Yellow-necked_field_mouse/MV.DEU/KS20-1655/2016_(OP689519.1)	0.072302	0.0757443	0.0693082	0.0773316	0.077219	0.0752377																														7.	Yellow-necked_field_mouse/MV.DEU/KS20-1655/2016_(OP689519.1)
8.	Yellow-necked_field_mouse/MV.DEU/KS20-2189/2016_(OP689518.1)	0.0712816	0.0784583	0.0711716	0.0795717	0.0794592	0.0777193	0.0338003																													8.	Yellow-necked_field_mouse/MV.DEU/KS20-2189/2016_(OP689518.1)
9.	Yellow-necked_field_mouse/MV.DEU/KS20-2273/2016_(OP689522.1)	0.0804556	0.0249079	0.0774251	0.0358135	0.0354866	0.0341598	0.0784209	0.0804637																												9.	Yellow-necked_field_mouse/MV.DEU/KS20-2273/2016_(OP689522.1)
10.	Yellow-necked_field_mouse/MV.DEU/KS20-2346/2016_(OP689521.1)	0.081811	0.025853	0.0771959	0.0387225	0.0383946	0.0370621	0.0780741	0.080004	0.0159383																											10.	Yellow-necked_field_mouse/MV.DEU/KS20-2346/2016_(OP689521.1)
11.	Yellow-necked_field_mouse/KS19-928/2019/Germany_(MT274725.2)	0.00918934	0.0792927	0.0492579	0.078439	0.0785514	0.077956	0.0725528	0.0709502	0.08036	0.0824011																										11.	Yellow-necked_field_mouse/KS19-928/2019/Germany_(MT274725.2)
12.	Yellow-necked_field_mouse/KS20-1296/2019/Germany_(OL960722.1)	0.0231683	0.0786845	0.0492159	0.0777276	0.0776152	0.0764389	0.0738746	0.0742114	0.0802047	0.0821363	0.0253039																									12.	Yellow-necked_field_mouse/KS20-1296/2019/Germany_(OL960722.1)
13.	Yellow-necked_field_mouse/BB.DEU/KS20-1455/2019_(OP689520.1)	0.0728961	0.0786244	0.0714684	0.0795149	0.0796277	0.0771847	0.0335628	0.0306645	0.0808347	0.0794723	0.0716766	0.0751673																								13.	Yellow-necked_field_mouse/BB.DEU/KS20-1455/2019_(OP689520.1)
14.	Yellow-necked_field_mouse/KS20-1340/2020/Germany_(OL960726.1)	0.00939846	0.0792796	0.0490319	0.0784174	0.0785298	0.0780554	0.0726607	0.0716234	0.0805718	0.0826129	0.00166318	0.0255155	0.0718964																							14.	Yellow-necked_field_mouse/KS20-1340/2020/Germany_(OL960726.1)
15.	Yellow-necked_field_mouse/KS20-1341/2020/Germany_(OL960725.1)	0.00971483	0.0792963	0.0493692	0.0782177	0.0783301	0.0777348	0.0723323	0.0712958	0.0803636	0.0824048	0.00197566	0.0251986	0.0717917	0.00218368																						15.	Yellow-necked_field_mouse/KS20-1341/2020/Germany_(OL960725.1)
16.	Yellow-necked_field_mouse/KS20-1342/2020/Germany_(OL960724.1)	0.00197545	0.0798241	0.048915	0.0800006	0.0801131	0.0783838	0.0732001	0.0719543	0.0812475	0.0823692	0.00950416	0.0234881	0.073571	0.00971332	0.0100298																					16.	Yellow-necked_field_mouse/KS20-1342/2020/Germany_(OL960724.1)
17.	Yellow-necked_field_mouse/KS20-1343/2020/Germany_(OL960723.1)	0.00929317	0.0793964	0.0493617	0.0783179	0.0784303	0.0778351	0.0725528	0.0715158	0.0804637	0.0825047	0.00155909	0.0251948	0.0720122	0.00176702	0.000623257	0.00960799																				17.	Yellow-necked_field_mouse/KS20-1343/2020/Germany_(OL960723.1)
18.	Yellow-necked_field_mouse/KS20-1512/2020/Germany_(OL960720.1)	0.00960899	0.0794087	0.0493692	0.0783301	0.0784425	0.0778472	0.072564	0.0717397	0.080251	0.0825176	0.00187141	0.025518	0.072359	0.0020794	0.000935133	0.00992394	0.000519306																			18.	Yellow-necked_field_mouse/KS20-1512/2020/Germany_(OL960720.1)
19.	Yellow-necked_field_mouse/KS20-1513/2020/Germany_(OL960719.1)	0.00951718	0.0798521	0.0496494	0.0793352	0.0794478	0.0782795	0.0726603	0.0719726	0.0809127	0.0824963	0.00385617	0.0254466	0.0724716	0.00385525	0.00437879	0.00983254	0.00396014	0.00427392																		19.	Yellow-necked_field_mouse/KS20-1513/2020/Germany_(OL960719.1)
20.	Yellow-necked_field_mouse/KS20-1535/2020/Germany_(OL960718.1)	0.0234938	0.0790453	0.0495574	0.0780881	0.0779757	0.0767984	0.0742327	0.0745692	0.0805666	0.0824993	0.0255242	0.000311601	0.0755265	0.025518	0.0254187	0.0238137	0.025415	0.0257383	0.025449																	20.	Yellow-necked_field_mouse/KS20-1535/2020/Germany_(OL960718.1)
21.	Yellow-necked_field_mouse/Mu09-1341/2009/Germany_(OL960721.1)	0.00709308	0.0805004	0.0492431	0.0795318	0.0796442	0.078374	0.0730977	0.0730882	0.0813438	0.0824744	0.00918991	0.0229549	0.0740368	0.00939904	0.00971543	0.00740722	0.00929375	0.00960958	0.00951777	0.0232802																21.	Yellow-necked_field_mouse/Mu09-1341/2009/Germany_(OL960721.1)
22.	Red-necked_wallaby/BB.DEU/21_105/2021_(OP221677.1)	0.0772052	0.047793	0.0778943	0.0468531	0.0471797	0.0455064	0.0794923	0.0804744	0.0484596	0.0498759	0.0766472	0.0766065	0.0772389	0.076859	0.0764176	0.0779953	0.076751	0.0767629	0.0771019	0.0769663	0.0773141															22.	Red-necked_wallaby/BB.DEU/21_105/2021_(OP221677.1)
23.	Red-necked_wallaby/MV.DEU/21_136/2021_(OP221675.1)	0.0100554	0.0799557	0.0498192	0.0788743	0.078987	0.0781557	0.0730909	0.0720496	0.0810268	0.0828388	0.00239825	0.0260144	0.0728211	0.00260687	0.00145891	0.0103713	0.00104165	0.00135451	0.0048047	0.0262356	0.0101617	0.0772637														23.	Red-necked_wallaby/MV.DEU/21_136/2021_(OP221675.1)
24.	South_American_Coati/20_131/2020/Germany_(OL960717.1)	0.00981959	0.0796416	0.049374	0.0785629	0.0786753	0.0780797	0.0727951	0.07197	0.0804843	0.0827515	0.0020797	0.0257334	0.0725901	0.00228774	0.00114314	0.0101346	0.000727155	0.000207687	0.00448318	0.0259538	0.0098202	0.0769953	0.00156317													24.	South_American_Coati/20_131/2020/Germany_(OL960717.1)
25.	Eurasian_otter/21_002/2020/Germany_(OL960716.1)	0.00971615	0.0808757	0.0509054	0.0801345	0.080247	0.0790965	0.0733288	0.0734308	0.0814945	0.0833027	0.0118206	0.0261611	0.073364	0.0120301	0.0123479	0.0104509	0.0119244	0.0122415	0.0123635	0.0264883	0.00992651	0.0776702	0.0128023	0.0124529												25.	Eurasian_otter/21_002/2020/Germany_(OL960716.1)
26.	Capybara/P19-643/2019/Germany_(MT274724.2)	0.00229336	0.0799291	0.0490458	0.0798805	0.0799933	0.0785976	0.0731708	0.07181	0.0807919	0.0819253	0.0102658	0.0236587	0.0738098	0.0104756	0.0107933	0.00239756	0.0103699	0.0104766	0.0105808	0.0239853	0.00816177	0.0776482	0.0111273	0.010688	0.0110053											26.	Capybara/P19-643/2019/Germany_(MT274724.2)
27.	Cat/MV.DEU/GER_04/2021_(ON641043.1)	0.0827895	0.0387077	0.081129	0.0379885	0.038097	0.036867	0.0813436	0.0828829	0.0395976	0.0409946	0.0828209	0.0819751	0.0831996	0.0830341	0.0828247	0.0835878	0.0829252	0.0829382	0.0831383	0.0823403	0.0835941	0.0522651	0.0829374	0.0831737	0.0839696	0.0834912										27.	Cat/MV.DEU/GER_04/2021_(ON641043.1)
28.	Cat/AUT/AUT_02/1992_(ON641041.1)	0.280139	0.276008	0.277366	0.272949	0.272471	0.274334	0.27624	0.275862	0.278718	0.278062	0.279038	0.281248	0.278134	0.278724	0.278428	0.281093	0.278538	0.279035	0.279743	0.281432	0.279621	0.275204	0.27975	0.278852	0.27942	0.281191	0.282702									28.	Cat/AUT/AUT_02/1992_(ON641041.1)
29.	Cat/SWE/SWE_13/2021_(ON641044.1)	0.279566	0.274339	0.274994	0.273714	0.273822	0.272044	0.273429	0.27489	0.273307	0.2751	0.27964	0.278987	0.275913	0.280395	0.279897	0.279671	0.280208	0.280265	0.279566	0.279171	0.280319	0.277603	0.280497	0.280081	0.27957	0.28061	0.275673	0.20309								29.	Cat/SWE/SWE_13/2021_(ON641044.1)
30.	Cat/SWE/SWE_14/2021_(ON641045.1)	0.279093	0.281829	0.276003	0.280438	0.280545	0.279756	0.28037	0.281315	0.281388	0.281715	0.277804	0.279387	0.278999	0.277951	0.277014	0.279071	0.277325	0.277508	0.276975	0.279571	0.278943	0.280901	0.27746	0.277325	0.28018	0.280007	0.283081	0.212661	0.15654							30.	Cat/SWE/SWE_14/2021_(ON641045.1)
31.	Cat/SWE/SWE_15/2021_(ON641046.1)	0.280143	0.282504	0.276882	0.281114	0.281221	0.280765	0.280016	0.282327	0.282103	0.282431	0.279147	0.280437	0.279717	0.279294	0.278355	0.280414	0.278666	0.27885	0.278318	0.280621	0.279993	0.281913	0.278804	0.278666	0.28123	0.28106	0.283653	0.212748	0.156894	0.00534854						31.	Cat/SWE/SWE_15/2021_(ON641046.1)
32.	Wood_mouse/SWE/KS21-1349/1996_(ON641047.1)	0.273852	0.275594	0.275495	0.274176	0.274615	0.274264	0.270748	0.274372	0.277191	0.277484	0.273013	0.275218	0.27353	0.273596	0.273142	0.274174	0.273158	0.273103	0.273575	0.2754	0.275001	0.275009	0.274052	0.272922	0.274105	0.275202	0.279359	0.205886	0.15423	0.148654	0.147216					32.	Wood_mouse/SWE/KS21-1349/1996_(ON641047.1)
33.	Wood_mouse/SWE/KS21-1358/2005_(ON641048.1)	0.275765	0.275884	0.275824	0.272532	0.27297	0.270965	0.270803	0.27441	0.275801	0.275702	0.274873	0.277134	0.272011	0.275457	0.274672	0.276088	0.274688	0.274633	0.27496	0.277317	0.276604	0.275592	0.275271	0.274815	0.276809	0.276975	0.27845	0.204252	0.155147	0.147541	0.146592	0.0309014				33.	Wood_mouse/SWE/KS21-1358/2005_(ON641048.1)
34.	Wood_mouse/SWE/KS21-1362/2011_(ON641049.1)	0.273064	0.275339	0.275697	0.274212	0.274651	0.274154	0.27049	0.274369	0.276644	0.277229	0.271608	0.274947	0.273254	0.272192	0.271738	0.273717	0.271754	0.2717	0.272169	0.275129	0.273629	0.275651	0.272645	0.271518	0.272772	0.275037	0.278294	0.205683	0.155351	0.149	0.148295	0.00946438	0.0341746			34.	Wood_mouse/SWE/KS21-1362/2011_(ON641049.1)
35.	Cougar/CO.USA/WHL23887/2023_(PP025855.1)	0.369303	0.365896	0.369571	0.364697	0.364668	0.364345	0.367261	0.369217	0.364618	0.366889	0.369719	0.369501	0.368643	0.369749	0.36853	0.369498	0.36842	0.368972	0.370549	0.370165	0.369936	0.367675	0.368905	0.368585	0.369472	0.370068	0.367169	0.386991	0.375831	0.385506	0.384884	0.381732	0.382049	0.380887		35.	Cougar/CO.USA/WHL23887/2023_(PP025855.1)

## Sheet: C (nt)
		1.	2.	3.	4.	5.	6.	7.	8.	9.	10.	11.	12.	13.	14.	15.	16.	17.	18.	19.	20.	21.	22.	23.	24.	25.	26.	27.	28.	29.	30.	31.	32.	33.	34.	35.
1.	Donkey/19_041-1/2019/Germany_(NC_076451.1)																																				1.	Donkey/19_041-1/2019/Germany_(NC_076451.1)
2.	Yellow-necked_field_mouse/MV.DEU/KS20-2266/2013_(OP689523.1)	0.0636598																																			2.	Yellow-necked_field_mouse/MV.DEU/KS20-2266/2013_(OP689523.1)
3.	Yellow-necked_field_mouse/MV.DEU/KS20-2242/2015_(OP689517.1)	0.0361463	0.0600603																																		3.	Yellow-necked_field_mouse/MV.DEU/KS20-2242/2015_(OP689517.1)
4.	Yellow-necked_field_mouse/MV.DEU/KS20-2226/2015_(OP689524.1)	0.0661927	0.0252385	0.0684073																																	4.	Yellow-necked_field_mouse/MV.DEU/KS20-2226/2015_(OP689524.1)
5.	Yellow-necked_field_mouse/MV.DEU/KS20-1592/2016_(OP689526.1)	0.0661927	0.0252385	0.0684073	0.00204378																																5.	Yellow-necked_field_mouse/MV.DEU/KS20-1592/2016_(OP689526.1)
6.	Yellow-necked_field_mouse/MV.DEU/KS20-1610/2016_(OP689525.1)	0.06354	0.0219326	0.0646752	0.0177302	0.0177302																															6.	Yellow-necked_field_mouse/MV.DEU/KS20-1610/2016_(OP689525.1)
7.	Yellow-necked_field_mouse/MV.DEU/KS20-1655/2016_(OP689519.1)	0.0659989	0.0634696	0.0715583	0.0695481	0.0695481	0.0656938																														7.	Yellow-necked_field_mouse/MV.DEU/KS20-1655/2016_(OP689519.1)
8.	Yellow-necked_field_mouse/MV.DEU/KS20-2189/2016_(OP689518.1)	0.0628196	0.0743282	0.0695781	0.0745958	0.0745958	0.0742502	0.0263605																													8.	Yellow-necked_field_mouse/MV.DEU/KS20-2189/2016_(OP689518.1)
9.	Yellow-necked_field_mouse/MV.DEU/KS20-2273/2016_(OP689522.1)	0.0693195	0.0144932	0.0633936	0.025174	0.0230412	0.021877	0.0656657	0.0753855																												9.	Yellow-necked_field_mouse/MV.DEU/KS20-2273/2016_(OP689522.1)
10.	Yellow-necked_field_mouse/MV.DEU/KS20-2346/2016_(OP689521.1)	0.0751814	0.0197588	0.0691882	0.0305589	0.0284082	0.0272095	0.0668124	0.0741535	0.00512478																											10.	Yellow-necked_field_mouse/MV.DEU/KS20-2346/2016_(OP689521.1)
11.	Yellow-necked_field_mouse/KS19-928/2019/Germany_(MT274725.2)	0.00926651	0.0671691	0.037238	0.0709229	0.0709229	0.0694091	0.0694635	0.0686631	0.0728551	0.0787527																										11.	Yellow-necked_field_mouse/KS19-928/2019/Germany_(MT274725.2)
12.	Yellow-necked_field_mouse/KS20-1296/2019/Germany_(OL960722.1)	0.0241588	0.0708055	0.0405334	0.0734611	0.0734611	0.0659874	0.070579	0.0721771	0.0765272	0.0824708	0.0252284																									12.	Yellow-necked_field_mouse/KS20-1296/2019/Germany_(OL960722.1)
13.	Yellow-necked_field_mouse/BB.DEU/KS20-1455/2019_(OP689520.1)	0.0683953	0.0717074	0.0739721	0.0755636	0.0755636	0.0716328	0.0251565	0.0220752	0.0703842	0.0691706	0.0718755	0.0706095																								13.	Yellow-necked_field_mouse/BB.DEU/KS20-1455/2019_(OP689520.1)
14.	Yellow-necked_field_mouse/KS20-1340/2020/Germany_(OL960726.1)	0.00823077	0.0660158	0.0361463	0.0697591	0.0697591	0.0682535	0.0683069	0.0675016	0.0716947	0.0775822	0.00102113	0.0241588	0.0707136																							14.	Yellow-necked_field_mouse/KS20-1340/2020/Germany_(OL960726.1)
15.	Yellow-necked_field_mouse/KS20-1341/2020/Germany_(OL960725.1)	0.00823077	0.0660158	0.0361463	0.0697591	0.0697591	0.0682535	0.0683069	0.0675016	0.0716947	0.0775822	0.00102113	0.0241588	0.0707136	0																						15.	Yellow-necked_field_mouse/KS20-1341/2020/Germany_(OL960725.1)
16.	Yellow-necked_field_mouse/KS20-1342/2020/Germany_(OL960724.1)	0	0.0636598	0.0361463	0.0661927	0.0661927	0.06354	0.0659989	0.0628196	0.0693195	0.0751814	0.00926651	0.0241588	0.0683953	0.00823077	0.00823077																					16.	Yellow-necked_field_mouse/KS20-1342/2020/Germany_(OL960724.1)
17.	Yellow-necked_field_mouse/KS20-1343/2020/Germany_(OL960723.1)	0.00823077	0.0660158	0.0361463	0.0697591	0.0697591	0.0682535	0.0683069	0.0675016	0.0716947	0.0775822	0.00102113	0.0241588	0.0707136	0	0	0.00823077																				17.	Yellow-necked_field_mouse/KS20-1343/2020/Germany_(OL960723.1)
18.	Yellow-necked_field_mouse/KS20-1512/2020/Germany_(OL960720.1)	0.0103173	0.0672388	0.0372743	0.0709972	0.0709972	0.0694812	0.0695358	0.0685619	0.0729312	0.0788358	0.00307192	0.0263353	0.0731475	0.00204642	0.00204642	0.0103173	0.00204642																			18.	Yellow-necked_field_mouse/KS20-1512/2020/Germany_(OL960720.1)
19.	Yellow-necked_field_mouse/KS20-1513/2020/Germany_(OL960719.1)	0.0103119	0.0660158	0.0405898	0.0709537	0.0709537	0.0682535	0.070683	0.0698871	0.0716947	0.0775822	0.00512877	0.0263208	0.0731026	0.00409997	0.00409997	0.0103119	0.00409997	0.00616714																		19.	Yellow-necked_field_mouse/KS20-1513/2020/Germany_(OL960719.1)
20.	Yellow-necked_field_mouse/KS20-1535/2020/Germany_(OL960718.1)	0.0241588	0.0708055	0.0405334	0.0734611	0.0734611	0.0659874	0.070579	0.0721771	0.0765272	0.0824708	0.0252284	0	0.0706095	0.0241588	0.0241588	0.0241588	0.0241588	0.0263353	0.0263208																	20.	Yellow-necked_field_mouse/KS20-1535/2020/Germany_(OL960718.1)
21.	Yellow-necked_field_mouse/Mu09-1341/2009/Germany_(OL960721.1)	0.0061567	0.0659874	0.0383471	0.0709229	0.0709229	0.0658628	0.0682774	0.0674724	0.0716637	0.0775485	0.00718815	0.021998	0.070683	0.0061567	0.0061567	0.0061567	0.0061567	0.0082319	0.00822756	0.021998																21.	Yellow-necked_field_mouse/Mu09-1341/2009/Germany_(OL960721.1)
22.	Red-necked_wallaby/BB.DEU/21_105/2021_(OP221677.1)	0.0753775	0.0360761	0.0740683	0.0406465	0.0406465	0.0349687	0.0727293	0.0790026	0.0360117	0.0392789	0.0741458	0.0754897	0.0811701	0.0729814	0.0729814	0.0753775	0.0729814	0.0742236	0.0729814	0.0754897	0.0729498															22.	Red-necked_wallaby/BB.DEU/21_105/2021_(OP221677.1)
23.	Red-necked_wallaby/MV.DEU/21_136/2021_(OP221675.1)	0.00823077	0.0660158	0.0361463	0.0697591	0.0697591	0.0682535	0.0683069	0.0675016	0.0716947	0.0775822	0.00102113	0.0241588	0.0707136	0	0	0.00823077	0	0.00204642	0.00409997	0.0241588	0.0061567	0.0729814														23.	Red-necked_wallaby/MV.DEU/21_136/2021_(OP221675.1)
24.	South_American_Coati/20_131/2020/Germany_(OL960717.1)	0.0103173	0.0672388	0.0372743	0.0709972	0.0709972	0.0694812	0.0695358	0.0685619	0.0729312	0.0788358	0.00307192	0.0263353	0.0731475	0.00204642	0.00204642	0.0103173	0.00204642	0	0.00616714	0.0263353	0.0082319	0.0742236	0.00204642													24.	South_American_Coati/20_131/2020/Germany_(OL960717.1)
25.	Eurasian_otter/21_002/2020/Germany_(OL960716.1)	0.0103254	0.0659193	0.0383097	0.0708488	0.0708488	0.0657949	0.0659025	0.0650884	0.0692775	0.0751353	0.0134532	0.0273683	0.0682949	0.0124091	0.0124091	0.0103254	0.0124091	0.0145182	0.0145104	0.0273683	0.0103133	0.0729368	0.0124091	0.0145182												25.	Eurasian_otter/21_002/2020/Germany_(OL960716.1)
26.	Capybara/P19-643/2019/Germany_(MT274724.2)	0.00307031	0.0648086	0.0394588	0.0673495	0.0673495	0.067042	0.067152	0.0616153	0.0704752	0.0739533	0.0123927	0.0273945	0.0671809	0.0113515	0.0113515	0.00307031	0.0113515	0.0134532	0.013446	0.0273945	0.00926289	0.0741458	0.0113515	0.0134532	0.0134638											26.	Capybara/P19-643/2019/Germany_(MT274724.2)
27.	Cat/MV.DEU/GER_04/2021_(ON641043.1)	0.0756626	0.0295708	0.074412	0.036252	0.036252	0.0328226	0.075432	0.0854566	0.0316752	0.0371257	0.0768367	0.0781295	0.0802994	0.0756626	0.0756626	0.0756626	0.0756626	0.0769179	0.0756626	0.0781295	0.0756295	0.0451203	0.0756626	0.0769179	0.0755499	0.0768367										27.	Cat/MV.DEU/GER_04/2021_(ON641043.1)
28.	Cat/AUT/AUT_02/1992_(ON641041.1)	0.276346	0.263115	0.260663	0.268834	0.265314	0.267244	0.256738	0.263115	0.261807	0.258151	0.281928	0.283612	0.272411	0.281928	0.281928	0.276346	0.281928	0.284235	0.285925	0.283612	0.280124	0.279756	0.281928	0.284235	0.279636	0.274196	0.278784									28.	Cat/AUT/AUT_02/1992_(ON641041.1)
29.	Cat/SWE/SWE_13/2021_(ON641044.1)	0.289697	0.281573	0.282202	0.288226	0.284505	0.288422	0.277774	0.275088	0.29424	0.288422	0.289697	0.292698	0.286558	0.289697	0.289697	0.289697	0.289697	0.294174	0.295918	0.292698	0.287834	0.293837	0.289697	0.294174	0.286103	0.291563	0.295442	0.179378								29.	Cat/SWE/SWE_13/2021_(ON641044.1)
30.	Cat/SWE/SWE_14/2021_(ON641045.1)	0.320955	0.313365	0.328893	0.324087	0.320201	0.32455	0.319261	0.310362	0.313959	0.307989	0.320496	0.331457	0.317094	0.320496	0.320496	0.320955	0.320496	0.323314	0.320496	0.331457	0.318542	0.327988	0.320496	0.323314	0.320105	0.318542	0.321135	0.195555	0.154399							30.	Cat/SWE/SWE_14/2021_(ON641045.1)
31.	Cat/SWE/SWE_15/2021_(ON641046.1)	0.324014	0.316331	0.333998	0.327137	0.323225	0.327607	0.32229	0.313298	0.316936	0.310924	0.323547	0.334597	0.320105	0.323547	0.323547	0.324014	0.323547	0.326395	0.323547	0.334597	0.32158	0.331065	0.323547	0.326395	0.323149	0.32158	0.324154	0.199037	0.157483	0.0030743						31.	Cat/SWE/SWE_15/2021_(ON641046.1)
32.	Wood_mouse/SWE/KS21-1349/1996_(ON641047.1)	0.316645	0.309848	0.305922	0.304307	0.304307	0.310645	0.306625	0.310461	0.303678	0.302002	0.314268	0.307923	0.312118	0.314268	0.314268	0.316645	0.314268	0.309618	0.318582	0.307923	0.312342	0.318305	0.314268	0.309618	0.313672	0.320751	0.305988	0.229364	0.178596	0.160063	0.158893					32.	Wood_mouse/SWE/KS21-1349/1996_(ON641047.1)
33.	Wood_mouse/SWE/KS21-1358/2005_(ON641048.1)	0.315818	0.294487	0.303051	0.293164	0.293164	0.299364	0.297493	0.301393	0.288483	0.286837	0.315596	0.309253	0.307098	0.315596	0.315596	0.315818	0.315596	0.310946	0.319908	0.309253	0.309835	0.308989	0.315596	0.310946	0.314997	0.319908	0.297087	0.211106	0.171464	0.14682	0.148493	0.0294774				33.	Wood_mouse/SWE/KS21-1358/2005_(ON641048.1)
34.	Wood_mouse/SWE/KS21-1362/2011_(ON641049.1)	0.311751	0.302975	0.30326	0.297493	0.297493	0.303744	0.299774	0.301802	0.296884	0.295223	0.309402	0.303123	0.30521	0.309402	0.309402	0.311751	0.309402	0.304807	0.313672	0.303123	0.303687	0.315566	0.309402	0.304807	0.304596	0.315818	0.297087	0.224641	0.175745	0.160023	0.161765	0.0113225	0.0305703			34.	Wood_mouse/SWE/KS21-1362/2011_(ON641049.1)
35.	Cougar/CO.USA/WHL23887/2023_(PP025855.1)	0.486414	0.463806	0.490432	0.467936	0.465184	0.477099	0.495866	0.513698	0.450271	0.444047	0.479864	0.491742	0.511901	0.479864	0.479864	0.486414	0.479864	0.481322	0.483131	0.491742	0.486917	0.477706	0.479864	0.481322	0.491507	0.483629	0.455703	0.492033	0.452805	0.481687	0.483605	0.490984	0.477562	0.486396		35.	Cougar/CO.USA/WHL23887/2023_(PP025855.1)

## Sheet: E1 (nt)
		1.	2.	3.	4.	5.	6.	7.	8.	9.	10.	11.	12.	13.	14.	15.	16.	17.	18.	19.	20.	21.	22.	23.	24.	25.	26.	27.	28.	29.	30.	31.	32.	33.	34.	35.
1.	Donkey/19_041-1/2019/Germany_(NC_076451.1)																																				1.	Donkey/19_041-1/2019/Germany_(NC_076451.1)
2.	Yellow-necked_field_mouse/MV.DEU/KS20-2266/2013_(OP689523.1)	0.0712862																																			2.	Yellow-necked_field_mouse/MV.DEU/KS20-2266/2013_(OP689523.1)
3.	Yellow-necked_field_mouse/MV.DEU/KS20-2242/2015_(OP689517.1)	0.0422171	0.0769086																																		3.	Yellow-necked_field_mouse/MV.DEU/KS20-2242/2015_(OP689517.1)
4.	Yellow-necked_field_mouse/MV.DEU/KS20-2226/2015_(OP689524.1)	0.0706452	0.0282477	0.0723466																																	4.	Yellow-necked_field_mouse/MV.DEU/KS20-2226/2015_(OP689524.1)
5.	Yellow-necked_field_mouse/MV.DEU/KS20-1592/2016_(OP689526.1)	0.0722069	0.0282477	0.0723466	0.00137217																																5.	Yellow-necked_field_mouse/MV.DEU/KS20-1592/2016_(OP689526.1)
6.	Yellow-necked_field_mouse/MV.DEU/KS20-1610/2016_(OP689525.1)	0.0728664	0.0288782	0.076144	0.0174552	0.0174552																															6.	Yellow-necked_field_mouse/MV.DEU/KS20-1610/2016_(OP689525.1)
7.	Yellow-necked_field_mouse/MV.DEU/KS20-1655/2016_(OP689519.1)	0.0683711	0.0681006	0.0762523	0.0731503	0.0731503	0.0721253																														7.	Yellow-necked_field_mouse/MV.DEU/KS20-1655/2016_(OP689519.1)
8.	Yellow-necked_field_mouse/MV.DEU/KS20-2189/2016_(OP689518.1)	0.0689165	0.0640246	0.0718958	0.0659062	0.0659062	0.0664608	0.0318651																													8.	Yellow-necked_field_mouse/MV.DEU/KS20-2189/2016_(OP689518.1)
9.	Yellow-necked_field_mouse/MV.DEU/KS20-2273/2016_(OP689522.1)	0.0736274	0.0231437	0.0776952	0.0319082	0.0319082	0.0296425	0.0710908	0.0686508																												9.	Yellow-necked_field_mouse/MV.DEU/KS20-2273/2016_(OP689522.1)
10.	Yellow-necked_field_mouse/MV.DEU/KS20-2346/2016_(OP689521.1)	0.0750675	0.0223638	0.077566	0.0310882	0.0310882	0.0302716	0.0703142	0.0677672	0.0166971																											10.	Yellow-necked_field_mouse/MV.DEU/KS20-2346/2016_(OP689521.1)
11.	Yellow-necked_field_mouse/KS19-928/2019/Germany_(MT274725.2)	0.00759142	0.0707795	0.0445238	0.0701355	0.0717023	0.0722449	0.0654393	0.0652273	0.0730072	0.077717																										11.	Yellow-necked_field_mouse/KS19-928/2019/Germany_(MT274725.2)
12.	Yellow-necked_field_mouse/KS20-1296/2019/Germany_(OL960722.1)	0.0216649	0.072205	0.0505799	0.0715637	0.0715637	0.0753587	0.0693297	0.0699882	0.0759965	0.077566	0.0253115																									12.	Yellow-necked_field_mouse/KS20-1296/2019/Germany_(OL960722.1)
13.	Yellow-necked_field_mouse/BB.DEU/KS20-1455/2019_(OP689520.1)	0.0638172	0.0617717	0.0699884	0.0636378	0.0651853	0.0641986	0.0298086	0.0246395	0.0663885	0.0639726	0.0601253	0.0679518																								13.	Yellow-necked_field_mouse/BB.DEU/KS20-1455/2019_(OP689520.1)
14.	Yellow-necked_field_mouse/KS20-1340/2020/Germany_(OL960726.1)	0.00829182	0.071621	0.0453004	0.0709774	0.0725472	0.073088	0.0662623	0.0660471	0.0738515	0.0785701	0.000684825	0.0260475	0.0609391																							14.	Yellow-necked_field_mouse/KS20-1340/2020/Germany_(OL960726.1)
15.	Yellow-necked_field_mouse/KS20-1341/2020/Germany_(OL960725.1)	0.0089895	0.0700753	0.0460549	0.0694298	0.0709971	0.0715421	0.0655103	0.0652978	0.0723048	0.0770158	0.00137066	0.0253369	0.0601901	0.00205853																						15.	Yellow-necked_field_mouse/KS20-1341/2020/Germany_(OL960725.1)
16.	Yellow-necked_field_mouse/KS20-1342/2020/Germany_(OL960724.1)	0.00205804	0.0737493	0.0445008	0.0723266	0.0738942	0.0753377	0.0707995	0.0713394	0.0761016	0.0775444	0.00969072	0.0238333	0.0662263	0.0103958	0.0110972																					16.	Yellow-necked_field_mouse/KS20-1342/2020/Germany_(OL960724.1)
17.	Yellow-necked_field_mouse/KS20-1343/2020/Germany_(OL960723.1)	0.00828575	0.0699981	0.0452649	0.0693532	0.0709185	0.0714632	0.064671	0.0644617	0.0722249	0.0769301	0.000684331	0.0245959	0.0593615	0.00137034	0.000684985	0.0103882																				17.	Yellow-necked_field_mouse/KS20-1343/2020/Germany_(OL960723.1)
18.	Yellow-necked_field_mouse/KS20-1512/2020/Germany_(OL960720.1)	0.00828575	0.0699981	0.0452649	0.0693532	0.0709185	0.0714632	0.064671	0.0644617	0.0722249	0.0769301	0.000684331	0.0245959	0.0593615	0.00137034	0.000684985	0.0103882	0																			18.	Yellow-necked_field_mouse/KS20-1512/2020/Germany_(OL960720.1)
19.	Yellow-necked_field_mouse/KS20-1513/2020/Germany_(OL960719.1)	0.00759142	0.0723447	0.0445238	0.0717023	0.0732722	0.0738108	0.0654393	0.0652273	0.0745741	0.077717	0.00136935	0.0253115	0.0616551	0.00205655	0.0027441	0.00969072	0.00205507	0.00205507																		19.	Yellow-necked_field_mouse/KS20-1513/2020/Germany_(OL960719.1)
20.	Yellow-necked_field_mouse/KS20-1535/2020/Germany_(OL960718.1)	0.0216649	0.072205	0.0505799	0.0715637	0.0715637	0.0753587	0.0693297	0.0699882	0.0759965	0.077566	0.0253115	0	0.0679518	0.0260475	0.0253369	0.0238333	0.0245959	0.0245959	0.0253115																	20.	Yellow-necked_field_mouse/KS20-1535/2020/Germany_(OL960718.1)
21.	Yellow-necked_field_mouse/Mu09-1341/2009/Germany_(OL960721.1)	0.00618388	0.0720658	0.0444313	0.0706452	0.0722069	0.0736478	0.066065	0.0696846	0.0744093	0.0758495	0.00828575	0.0223751	0.0630515	0.00898736	0.00968592	0.00688446	0.00898077	0.00898077	0.00828575	0.0223751																21.	Yellow-necked_field_mouse/Mu09-1341/2009/Germany_(OL960721.1)
22.	Red-necked_wallaby/BB.DEU/21_105/2021_(OP221677.1)	0.0661024	0.0377599	0.0762918	0.038624	0.0400954	0.0407026	0.0785477	0.075807	0.0413418	0.0427441	0.0654689	0.0731484	0.0696336	0.0663022	0.0663205	0.0685504	0.0662476	0.0662476	0.0670271	0.0731484	0.0668799															22.	Red-necked_wallaby/BB.DEU/21_105/2021_(OP221677.1)
23.	Red-necked_wallaby/MV.DEU/21_136/2021_(OP221675.1)	0.00898077	0.0707795	0.0460068	0.0701355	0.0717023	0.0722449	0.0654393	0.0652273	0.0730072	0.077717	0.00136935	0.0253115	0.0601253	0.00205655	0.00137066	0.0110864	0.000684331	0.000684331	0.00274147	0.0253115	0.0096765	0.0670271														23.	Red-necked_wallaby/MV.DEU/21_136/2021_(OP221675.1)
24.	South_American_Coati/20_131/2020/Germany_(OL960717.1)	0.00828575	0.0699981	0.0452649	0.0693532	0.0709185	0.0714632	0.064671	0.0644617	0.0722249	0.0769301	0.000684331	0.0245959	0.0593615	0.00137034	0.000684985	0.0103882	0	0	0.00205507	0.0245959	0.00898077	0.0662476	0.000684331													24.	South_American_Coati/20_131/2020/Germany_(OL960717.1)
25.	Eurasian_otter/21_002/2020/Germany_(OL960716.1)	0.00688446	0.0681752	0.0437608	0.0675309	0.0690865	0.0697483	0.0652978	0.0658512	0.0705073	0.0735058	0.00760254	0.0245467	0.059139	0.00830399	0.00900271	0.0089765	0.0082979	0.0082979	0.00899396	0.0245467	0.00757673	0.0613528	0.00899396	0.0082979												25.	Eurasian_otter/21_002/2020/Germany_(OL960716.1)
26.	Capybara/P19-643/2019/Germany_(MT274724.2)	0.00137034	0.071345	0.04225	0.0707036	0.0722667	0.0729266	0.0684268	0.0689725	0.0736883	0.0751296	0.00898736	0.0216811	0.0638689	0.00969072	0.0103907	0.00205655	0.00968361	0.00968361	0.00898736	0.0216811	0.00757121	0.0661567	0.0103806	0.00968361	0.00827575											26.	Capybara/P19-643/2019/Germany_(MT274724.2)
27.	Cat/MV.DEU/GER_04/2021_(ON641043.1)	0.0752337	0.0339369	0.0769516	0.0326003	0.0326003	0.0317756	0.0735869	0.0742452	0.0347145	0.0375088	0.0763135	0.0761653	0.0680821	0.077166	0.0756104	0.077717	0.0755263	0.0755263	0.0778904	0.0761653	0.0760176	0.0443967	0.0763135	0.0755263	0.0721056	0.0752961										27.	Cat/MV.DEU/GER_04/2021_(ON641043.1)
28.	Cat/AUT/AUT_02/1992_(ON641041.1)	0.300909	0.276773	0.29761	0.265636	0.265636	0.270799	0.281216	0.287823	0.284616	0.282892	0.294286	0.295357	0.283535	0.295908	0.293611	0.305411	0.293065	0.293065	0.296729	0.295357	0.298466	0.27329	0.294286	0.293065	0.291982	0.301318	0.269057									28.	Cat/AUT/AUT_02/1992_(ON641041.1)
29.	Cat/SWE/SWE_13/2021_(ON641044.1)	0.307072	0.291365	0.298466	0.278084	0.280484	0.293131	0.281093	0.289024	0.289509	0.290972	0.303662	0.30485	0.281843	0.305326	0.300609	0.308743	0.302419	0.302419	0.306148	0.30485	0.303346	0.288002	0.303662	0.302419	0.302929	0.307497	0.298296	0.190779								29.	Cat/SWE/SWE_13/2021_(ON641044.1)
30.	Cat/SWE/SWE_14/2021_(ON641045.1)	0.298858	0.303069	0.295958	0.298039	0.300474	0.302683	0.305275	0.309629	0.306009	0.308395	0.299165	0.305379	0.301992	0.300814	0.29614	0.300503	0.29793	0.29793	0.301638	0.305379	0.300092	0.295536	0.299165	0.29793	0.302978	0.299267	0.306378	0.229828	0.157398							30.	Cat/SWE/SWE_14/2021_(ON641045.1)
31.	Cat/SWE/SWE_15/2021_(ON641046.1)	0.302406	0.306613	0.299479	0.301539	0.303977	0.306188	0.306351	0.310701	0.309531	0.311935	0.302718	0.308923	0.303069	0.304375	0.299681	0.304059	0.301482	0.301482	0.305194	0.308923	0.303641	0.299067	0.302718	0.301482	0.306537	0.302821	0.309937	0.232028	0.160486	0.00551133						31.	Cat/SWE/SWE_15/2021_(ON641046.1)
32.	Wood_mouse/SWE/KS21-1349/1996_(ON641047.1)	0.326852	0.302406	0.313287	0.293722	0.296156	0.300805	0.303382	0.30898	0.301777	0.302086	0.323406	0.327138	0.301322	0.325132	0.320254	0.328583	0.322142	0.322142	0.325938	0.327138	0.326852	0.299479	0.323406	0.322142	0.325587	0.327315	0.309446	0.200876	0.148327	0.150118	0.154976					32.	Wood_mouse/SWE/KS21-1349/1996_(ON641047.1)
33.	Wood_mouse/SWE/KS21-1358/2005_(ON641048.1)	0.330004	0.301424	0.316409	0.292786	0.29521	0.294982	0.30281	0.307163	0.302026	0.298668	0.325296	0.330293	0.293839	0.327014	0.322158	0.331738	0.324038	0.324038	0.327813	0.330293	0.330004	0.307077	0.325296	0.324038	0.32874	0.330472	0.309671	0.204986	0.154937	0.157201	0.160303	0.0304332				33.	Wood_mouse/SWE/KS21-1358/2005_(ON641048.1)
34.	Wood_mouse/SWE/KS21-1362/2011_(ON641049.1)	0.327492	0.305456	0.316376	0.296707	0.29915	0.303816	0.305194	0.312046	0.304803	0.305118	0.320254	0.330321	0.304357	0.321969	0.317121	0.329229	0.318994	0.318994	0.322777	0.330321	0.327492	0.302499	0.320254	0.318994	0.326224	0.330501	0.312533	0.2042	0.150174	0.152116	0.156995	0.00412931	0.0303792			34.	Wood_mouse/SWE/KS21-1362/2011_(ON641049.1)
35.	Cougar/CO.USA/WHL23887/2023_(PP025855.1)	0.437006	0.420153	0.436819	0.414865	0.414865	0.421059	0.441844	0.438516	0.424606	0.430343	0.435401	0.425037	0.427982	0.437644	0.431384	0.441489	0.433915	0.433915	0.438374	0.425037	0.442929	0.435112	0.435401	0.433915	0.4333	0.437759	0.425307	0.481833	0.455751	0.50095	0.498854	0.488523	0.495524	0.490492		35.	Cougar/CO.USA/WHL23887/2023_(PP025855.1)

## Sheet: E2 (nt)
		1.	2.	3.	4.	5.	6.	7.	8.	9.	10.	11.	12.	13.	14.	15.	16.	17.	18.	19.	20.	21.	22.	23.	24.	25.	26.	27.	28.	29.	30.	31.	32.	33.	34.	35.
1.	Donkey/19_041-1/2019/Germany_(NC_076451.1)																																				1.	Donkey/19_041-1/2019/Germany_(NC_076451.1)
2.	Yellow-necked_field_mouse/MV.DEU/KS20-2266/2013_(OP689523.1)	0.0805726																																			2.	Yellow-necked_field_mouse/MV.DEU/KS20-2266/2013_(OP689523.1)
3.	Yellow-necked_field_mouse/MV.DEU/KS20-2242/2015_(OP689517.1)	0.0506666	0.071927																																		3.	Yellow-necked_field_mouse/MV.DEU/KS20-2242/2015_(OP689517.1)
4.	Yellow-necked_field_mouse/MV.DEU/KS20-2226/2015_(OP689524.1)	0.0822528	0.0289785	0.0722813																																	4.	Yellow-necked_field_mouse/MV.DEU/KS20-2226/2015_(OP689524.1)
5.	Yellow-necked_field_mouse/MV.DEU/KS20-1592/2016_(OP689526.1)	0.0834841	0.0300815	0.073488	0.00103833																																5.	Yellow-necked_field_mouse/MV.DEU/KS20-1592/2016_(OP689526.1)
6.	Yellow-necked_field_mouse/MV.DEU/KS20-1610/2016_(OP689525.1)	0.0822464	0.0268049	0.0698697	0.0148049	0.0158778																															6.	Yellow-necked_field_mouse/MV.DEU/KS20-1610/2016_(OP689525.1)
7.	Yellow-necked_field_mouse/MV.DEU/KS20-1655/2016_(OP689519.1)	0.087194	0.0795598	0.0723228	0.0824685	0.0837037	0.0788645																														7.	Yellow-necked_field_mouse/MV.DEU/KS20-1655/2016_(OP689519.1)
8.	Yellow-necked_field_mouse/MV.DEU/KS20-2189/2016_(OP689518.1)	0.082115	0.0882795	0.0794737	0.0950616	0.0963255	0.0887764	0.0436946																													8.	Yellow-necked_field_mouse/MV.DEU/KS20-2189/2016_(OP689518.1)
9.	Yellow-necked_field_mouse/MV.DEU/KS20-2273/2016_(OP689522.1)	0.0735786	0.0278925	0.0697955	0.0313279	0.0324406	0.0291065	0.0775088	0.0861378																												9.	Yellow-necked_field_mouse/MV.DEU/KS20-2273/2016_(OP689522.1)
10.	Yellow-necked_field_mouse/MV.DEU/KS20-2346/2016_(OP689521.1)	0.0759212	0.0256445	0.0625111	0.0290501	0.0301559	0.0268424	0.0774249	0.0860429	0.0105037																											10.	Yellow-necked_field_mouse/MV.DEU/KS20-2346/2016_(OP689521.1)
11.	Yellow-necked_field_mouse/KS19-928/2019/Germany_(MT274725.2)	0.00732773	0.0792229	0.0448118	0.0783527	0.0795723	0.0783465	0.0832466	0.0782228	0.0697671	0.0720918																										11.	Yellow-necked_field_mouse/KS19-928/2019/Germany_(MT274725.2)
12.	Yellow-necked_field_mouse/KS20-1296/2019/Germany_(OL960722.1)	0.0235086	0.0694273	0.0390649	0.070926	0.0721273	0.0685254	0.0770465	0.0745005	0.0649204	0.0624161	0.0201923																									12.	Yellow-necked_field_mouse/KS20-1296/2019/Germany_(OL960722.1)
13.	Yellow-necked_field_mouse/BB.DEU/KS20-1455/2019_(OP689520.1)	0.0744636	0.0841384	0.0683419	0.0858472	0.0870848	0.0796925	0.0334034	0.0289352	0.0783403	0.0770404	0.0706604	0.0658633																								13.	Yellow-necked_field_mouse/BB.DEU/KS20-1455/2019_(OP689520.1)
14.	Yellow-necked_field_mouse/KS20-1340/2020/Germany_(OL960726.1)	0.0115711	0.0816574	0.0448118	0.0782619	0.07948	0.0807882	0.0857092	0.08066	0.0721686	0.0745005	0.00416936	0.0245648	0.0730552																							14.	Yellow-necked_field_mouse/KS20-1340/2020/Germany_(OL960726.1)
15.	Yellow-necked_field_mouse/KS20-1341/2020/Germany_(OL960725.1)	0.00838687	0.0804855	0.0459763	0.0796186	0.0808415	0.0796123	0.0845261	0.0794862	0.0710073	0.073337	0.00103885	0.0212869	0.0718976	0.00521932																						15.	Yellow-necked_field_mouse/KS20-1341/2020/Germany_(OL960725.1)
16.	Yellow-necked_field_mouse/KS20-1342/2020/Germany_(OL960724.1)	0.00207967	0.0805259	0.0506386	0.0822047	0.0834352	0.0821983	0.0871426	0.0820671	0.0735363	0.0758773	0.00732399	0.0234962	0.0744209	0.0115652	0.00838257																					16.	Yellow-necked_field_mouse/KS20-1342/2020/Germany_(OL960724.1)
17.	Yellow-necked_field_mouse/KS20-1343/2020/Germany_(OL960723.1)	0.00732773	0.0792229	0.0448118	0.0783527	0.0795723	0.0783465	0.0832466	0.0782228	0.0697671	0.0720918	0	0.0201923	0.0706604	0.00416936	0.00103885	0.00732399																				17.	Yellow-necked_field_mouse/KS20-1343/2020/Germany_(OL960723.1)
18.	Yellow-necked_field_mouse/KS20-1512/2020/Germany_(OL960720.1)	0.00732773	0.0792229	0.0448118	0.0783527	0.0795723	0.0783465	0.0832466	0.0782228	0.0697671	0.0720918	0	0.0201923	0.0706604	0.00416936	0.00103885	0.00732399	0																			18.	Yellow-necked_field_mouse/KS20-1512/2020/Germany_(OL960720.1)
19.	Yellow-necked_field_mouse/KS20-1513/2020/Germany_(OL960719.1)	0.00732773	0.0767984	0.04254	0.0759212	0.0771357	0.0759151	0.0807945	0.0757959	0.0673756	0.0696932	0.00207862	0.0201923	0.0682756	0.00626596	0.00312247	0.00732399	0.00207862	0.00207862																		19.	Yellow-necked_field_mouse/KS20-1513/2020/Germany_(OL960719.1)
20.	Yellow-necked_field_mouse/KS20-1535/2020/Germany_(OL960718.1)	0.0235086	0.0694273	0.0390649	0.070926	0.0721273	0.0685254	0.0770465	0.0745005	0.0649204	0.0624161	0.0201923	0	0.0658633	0.0245648	0.0212869	0.0234962	0.0201923	0.0201923	0.0201923																	20.	Yellow-necked_field_mouse/KS20-1535/2020/Germany_(OL960718.1)
21.	Yellow-necked_field_mouse/Mu09-1341/2009/Germany_(OL960721.1)	0.00945788	0.0842922	0.0517922	0.0834352	0.0846684	0.0834288	0.0883837	0.0832953	0.0747464	0.077091	0.00837828	0.0245884	0.0756275	0.0126287	0.00943943	0.00945302	0.00837828	0.00837828	0.00837828	0.0245884																21.	Yellow-necked_field_mouse/Mu09-1341/2009/Germany_(OL960721.1)
22.	Red-necked_wallaby/BB.DEU/21_105/2021_(OP221677.1)	0.0734517	0.0576498	0.0769453	0.0543845	0.0555518	0.0520525	0.0898132	0.0922669	0.0508688	0.0484544	0.0696477	0.062446	0.080688	0.0720447	0.0708855	0.0734094	0.0696477	0.0696477	0.0672608	0.062446	0.0746172															22.	Red-necked_wallaby/BB.DEU/21_105/2021_(OP221677.1)
23.	Red-necked_wallaby/MV.DEU/21_136/2021_(OP221675.1)	0.00838257	0.0804389	0.0459511	0.0795723	0.0807945	0.0795661	0.0844766	0.0794401	0.0709666	0.0732949	0.00103833	0.0212758	0.0718566	0.00521666	0.00207967	0.00837828	0.00103833	0.00103833	0.00312088	0.0212758	0.00943459	0.070845														23.	Red-necked_wallaby/MV.DEU/21_136/2021_(OP221675.1)
24.	South_American_Coati/20_131/2020/Germany_(OL960717.1)	0.00732773	0.0792229	0.0448118	0.0783527	0.0795723	0.0783465	0.0832466	0.0782228	0.0697671	0.0720918	0	0.0201923	0.0706604	0.00416936	0.00103885	0.00732399	0	0	0.00207862	0.0201923	0.00837828	0.0696477	0.00103833													24.	South_American_Coati/20_131/2020/Germany_(OL960717.1)
25.	Eurasian_otter/21_002/2020/Germany_(OL960716.1)	0.00733148	0.0817048	0.0471186	0.0808415	0.0820671	0.0808353	0.0832953	0.0782681	0.0722101	0.0721331	0.00626276	0.0223731	0.0707007	0.0104886	0.00731725	0.00732773	0.00626276	0.00626276	0.00626276	0.0223731	0.00838257	0.072086	0.00731352	0.00626276												25.	Eurasian_otter/21_002/2020/Germany_(OL960716.1)
26.	Capybara/P19-643/2019/Germany_(MT274724.2)	0.00312849	0.0819301	0.0519024	0.0836247	0.0848611	0.0836183	0.0885862	0.0834841	0.0749133	0.0772637	0.00839461	0.024638	0.0757959	0.0126535	0.00945788	0.0031269	0.00839461	0.00839461	0.00839461	0.024638	0.0105341	0.0747835	0.00945302	0.00839461	0.00839892											26.	Capybara/P19-643/2019/Germany_(MT274724.2)
27.	Cat/MV.DEU/GER_04/2021_(ON641043.1)	0.0835757	0.0436748	0.0724419	0.0450456	0.0461914	0.0404821	0.0877299	0.0887764	0.0427143	0.0380992	0.0822047	0.0698812	0.0860429	0.0846684	0.0834841	0.0835266	0.0822047	0.0822047	0.0797514	0.0698812	0.0873418	0.0651942	0.0834352	0.0822047	0.0822528	0.0849546										27.	Cat/MV.DEU/GER_04/2021_(ON641043.1)
28.	Cat/AUT/AUT_02/1992_(ON641041.1)	0.382012	0.377532	0.377681	0.35752	0.36023	0.361953	0.394217	0.387102	0.364078	0.366292	0.371398	0.377532	0.368857	0.368602	0.368129	0.384904	0.371398	0.371398	0.371398	0.377532	0.387813	0.361136	0.37421	0.371398	0.374698	0.386579	0.397101									28.	Cat/AUT/AUT_02/1992_(ON641041.1)
29.	Cat/SWE/SWE_13/2021_(ON641044.1)	0.390336	0.405644	0.396647	0.426494	0.429652	0.397925	0.423308	0.439779	0.405791	0.405644	0.394487	0.410726	0.415204	0.397982	0.397982	0.386892	0.394487	0.394487	0.388638	0.410726	0.405791	0.390866	0.397438	0.394487	0.386255	0.391524	0.391303	0.282824								29.	Cat/SWE/SWE_13/2021_(ON641044.1)
30.	Cat/SWE/SWE_14/2021_(ON641045.1)	0.42508	0.451093	0.434351	0.432638	0.43583	0.403644	0.426955	0.441717	0.442775	0.430915	0.419395	0.419635	0.42049	0.41999	0.423076	0.42508	0.419395	0.419395	0.413295	0.419635	0.43137	0.434715	0.416335	0.419395	0.416923	0.430282	0.431551	0.289854	0.183207							30.	Cat/SWE/SWE_14/2021_(ON641045.1)
31.	Cat/SWE/SWE_15/2021_(ON641046.1)	0.42508	0.443152	0.434351	0.42508	0.428215	0.403644	0.419346	0.441717	0.442775	0.430915	0.419395	0.419635	0.414246	0.41999	0.423076	0.42508	0.419395	0.419395	0.413295	0.419635	0.43137	0.434715	0.416335	0.419395	0.416923	0.430282	0.434756	0.285731	0.186576	0.00521666						31.	Cat/SWE/SWE_15/2021_(ON641046.1)
32.	Wood_mouse/SWE/KS21-1349/1996_(ON641047.1)	0.349212	0.366861	0.374153	0.37311	0.375845	0.370881	0.357598	0.363296	0.371515	0.37368	0.342788	0.369559	0.361952	0.350888	0.345743	0.343663	0.342788	0.342788	0.342788	0.369559	0.357459	0.359375	0.345336	0.342788	0.345743	0.350123	0.37821	0.299379	0.178592	0.191166	0.188065					32.	Wood_mouse/SWE/KS21-1349/1996_(ON641047.1)
33.	Wood_mouse/SWE/KS21-1358/2005_(ON641048.1)	0.360451	0.389744	0.386131	0.389625	0.392446	0.387068	0.368235	0.374052	0.394764	0.391273	0.353826	0.38136	0.378114	0.362129	0.356864	0.354757	0.353826	0.353826	0.353826	0.38136	0.36891	0.376425	0.356433	0.353826	0.350813	0.361421	0.400978	0.285731	0.173274	0.185723	0.185723	0.0312974				33.	Wood_mouse/SWE/KS21-1358/2005_(ON641048.1)
34.	Wood_mouse/SWE/KS21-1362/2011_(ON641049.1)	0.351383	0.371804	0.376425	0.378114	0.380873	0.37579	0.362486	0.368235	0.382068	0.384252	0.344929	0.371804	0.364177	0.353056	0.347896	0.345814	0.344929	0.344929	0.344929	0.371804	0.359657	0.364266	0.347485	0.344929	0.347896	0.352303	0.374628	0.301214	0.17771	0.187128	0.184063	0.012634	0.0380203			34.	Wood_mouse/SWE/KS21-1362/2011_(ON641049.1)
35.	Cougar/CO.USA/WHL23887/2023_(PP025855.1)	2.79581	2.82299	2.66983	2.84658	2.84658	2.76852	2.69491	2.72519	2.84457	2.82026	2.76902	2.76643	2.77047	2.77006	2.76797	2.79412	2.76902	2.76902	2.76757	2.76643	2.74485	2.74851	2.76902	2.76902	2.76725	2.82021	2.87221	2.76937	2.89594	3.11648	3.11601	2.89594	2.87143	2.94471		35.	Cougar/CO.USA/WHL23887/2023_(PP025855.1)

## Sheet: p90 (nt)
		1.	2.	3.	4.	5.	6.	7.	8.	9.	10.	11.	12.	13.	14.	15.	16.	17.	18.	19.	20.	21.	22.	23.	24.	25.	26.	27.	28.	29.	30.	31.	32.	33.	34.	35.
1.	Donkey/19_041-1/2019/Germany_(NC_076451.1)																																				1.	Donkey/19_041-1/2019/Germany_(NC_076451.1)
2.	Yellow-necked_field_mouse/MV.DEU/KS20-2266/2013_(OP689523.1)	0.0818523																																			2.	Yellow-necked_field_mouse/MV.DEU/KS20-2266/2013_(OP689523.1)
3.	Yellow-necked_field_mouse/MV.DEU/KS20-2242/2015_(OP689517.1)	0.0485542	0.0783732																																		3.	Yellow-necked_field_mouse/MV.DEU/KS20-2242/2015_(OP689517.1)
4.	Yellow-necked_field_mouse/MV.DEU/KS20-2226/2015_(OP689524.1)	0.0792921	0.0397703	0.0767249																																	4.	Yellow-necked_field_mouse/MV.DEU/KS20-2226/2015_(OP689524.1)
5.	Yellow-necked_field_mouse/MV.DEU/KS20-1592/2016_(OP689526.1)	0.0792921	0.0397703	0.0767249	0																																5.	Yellow-necked_field_mouse/MV.DEU/KS20-1592/2016_(OP689526.1)
6.	Yellow-necked_field_mouse/MV.DEU/KS20-1610/2016_(OP689525.1)	0.0764619	0.0344798	0.0733685	0.0156168	0.0156168																															6.	Yellow-necked_field_mouse/MV.DEU/KS20-1610/2016_(OP689525.1)
7.	Yellow-necked_field_mouse/MV.DEU/KS20-1655/2016_(OP689519.1)	0.0656216	0.0745128	0.0599439	0.0762292	0.0762292	0.0723943																														7.	Yellow-necked_field_mouse/MV.DEU/KS20-1655/2016_(OP689519.1)
8.	Yellow-necked_field_mouse/MV.DEU/KS20-2189/2016_(OP689518.1)	0.0684114	0.0802575	0.0640695	0.0796417	0.0796417	0.0768579	0.0313703																													8.	Yellow-necked_field_mouse/MV.DEU/KS20-2189/2016_(OP689518.1)
9.	Yellow-necked_field_mouse/MV.DEU/KS20-2273/2016_(OP689522.1)	0.0795094	0.0283629	0.075015	0.0352866	0.0352866	0.0309148	0.0756576	0.0785961																												9.	Yellow-necked_field_mouse/MV.DEU/KS20-2273/2016_(OP689522.1)
10.	Yellow-necked_field_mouse/MV.DEU/KS20-2346/2016_(OP689521.1)	0.0806031	0.0274482	0.0742396	0.0387525	0.0387525	0.0343857	0.0753021	0.0753671	0.0176656																											10.	Yellow-necked_field_mouse/MV.DEU/KS20-2346/2016_(OP689521.1)
11.	Yellow-necked_field_mouse/KS19-928/2019/Germany_(MT274725.2)	0.0110133	0.0801118	0.0499842	0.0756056	0.0756056	0.0747288	0.0657667	0.0661321	0.0787118	0.0807409																										11.	Yellow-necked_field_mouse/KS19-928/2019/Germany_(MT274725.2)
12.	Yellow-necked_field_mouse/KS20-1296/2019/Germany_(OL960722.1)	0.0206111	0.0800204	0.0468931	0.0781132	0.0781132	0.077525	0.0684672	0.0736953	0.0801116	0.0831806	0.0244126																									12.	Yellow-necked_field_mouse/KS20-1296/2019/Germany_(OL960722.1)
13.	Yellow-necked_field_mouse/BB.DEU/KS20-1455/2019_(OP689520.1)	0.0688579	0.078843	0.0631746	0.0814518	0.0814518	0.0781101	0.0304952	0.0299603	0.0797763	0.0784954	0.0647582	0.0741454																								13.	Yellow-necked_field_mouse/BB.DEU/KS20-1455/2019_(OP689520.1)
14.	Yellow-necked_field_mouse/KS20-1340/2020/Germany_(OL960726.1)	0.0110092	0.0791397	0.0499645	0.0755742	0.0755742	0.0746978	0.0658127	0.06709	0.0786791	0.0807072	0.00161284	0.0244035	0.0648033																							14.	Yellow-necked_field_mouse/KS20-1340/2020/Germany_(OL960726.1)
15.	Yellow-necked_field_mouse/KS20-1341/2020/Germany_(OL960725.1)	0.0110078	0.0800661	0.0499575	0.0755629	0.0755629	0.0746865	0.0667154	0.0670801	0.0786672	0.0806949	0.00161264	0.0244003	0.0657037	0.00161206																						15.	Yellow-necked_field_mouse/KS20-1341/2020/Germany_(OL960725.1)
16.	Yellow-necked_field_mouse/KS20-1342/2020/Germany_(OL960724.1)	0.00201667	0.0808791	0.0489758	0.0797262	0.0797262	0.0768955	0.0660495	0.06884	0.0799421	0.0810368	0.0105983	0.0210219	0.0683735	0.0105944	0.010593																					16.	Yellow-necked_field_mouse/KS20-1342/2020/Germany_(OL960724.1)
17.	Yellow-necked_field_mouse/KS20-1343/2020/Germany_(OL960723.1)	0.0110078	0.0800661	0.0499575	0.0755629	0.0755629	0.0746865	0.0667154	0.0670801	0.0786672	0.0806949	0.00161264	0.0244003	0.0657037	0.00161206	0	0.010593																				17.	Yellow-necked_field_mouse/KS20-1343/2020/Germany_(OL960723.1)
18.	Yellow-necked_field_mouse/KS20-1512/2020/Germany_(OL960720.1)	0.011419	0.0805357	0.0503999	0.0760281	0.0760281	0.0751516	0.0671719	0.0675363	0.0782015	0.081163	0.00201642	0.0248214	0.066159	0.00201569	0.000402207	0.0110038	0.000402207																			18.	Yellow-necked_field_mouse/KS20-1512/2020/Germany_(OL960720.1)
19.	Yellow-necked_field_mouse/KS20-1513/2020/Germany_(OL960719.1)	0.00894796	0.0795181	0.0485869	0.0760396	0.0760396	0.0741491	0.06574	0.0685354	0.0781248	0.080148	0.00445347	0.0222788	0.0661686	0.00363575	0.0044513	0.00853551	0.0044513	0.00485745																		19.	Yellow-necked_field_mouse/KS20-1513/2020/Germany_(OL960719.1)
20.	Yellow-necked_field_mouse/KS20-1535/2020/Germany_(OL960718.1)	0.0214759	0.0810766	0.0478394	0.0791638	0.0791638	0.0785723	0.0694791	0.0747239	0.081163	0.0842438	0.025288	0.000805639	0.0751751	0.0244035	0.0252751	0.0218874	0.0252751	0.0256973	0.0222788																	20.	Yellow-necked_field_mouse/KS20-1535/2020/Germany_(OL960718.1)
21.	Yellow-necked_field_mouse/Mu09-1341/2009/Germany_(OL960721.1)	0.0073193	0.0829002	0.0486388	0.0774576	0.0774576	0.0764936	0.0671818	0.0704456	0.0805451	0.0816438	0.0110311	0.0197871	0.0699763	0.011027	0.0110256	0.00772548	0.0110256	0.0114375	0.00896234	0.0206504																21.	Yellow-necked_field_mouse/Mu09-1341/2009/Germany_(OL960721.1)
22.	Red-necked_wallaby/BB.DEU/21_105/2021_(OP221677.1)	0.0766412	0.0480813	0.0707052	0.0427112	0.0427112	0.0409108	0.0684672	0.0721923	0.0447745	0.04702	0.072478	0.0734425	0.0712238	0.0724482	0.0715156	0.0770732	0.0715156	0.0719764	0.0729095	0.0744735	0.075811															22.	Red-necked_wallaby/BB.DEU/21_105/2021_(OP221677.1)
23.	Red-necked_wallaby/MV.DEU/21_136/2021_(OP221675.1)	0.0126778	0.0801698	0.0509042	0.0756598	0.0756598	0.0747823	0.0667992	0.0671643	0.0787684	0.0807992	0.00323515	0.0261365	0.066698	0.00323398	0.00161324	0.0122606	0.00161324	0.00201717	0.00608861	0.0270174	0.0126983	0.0716064														23.	Red-necked_wallaby/MV.DEU/21_136/2021_(OP221675.1)
24.	South_American_Coati/20_131/2020/Germany_(OL960717.1)	0.011419	0.0805357	0.0503999	0.0760281	0.0760281	0.0751516	0.0671719	0.0675363	0.0782015	0.081163	0.00201642	0.0248214	0.066159	0.00201569	0.000402207	0.0110038	0.000402207	0	0.00485745	0.0256973	0.0114375	0.0719764	0.00201717													24.	South_American_Coati/20_131/2020/Germany_(OL960717.1)
25.	Eurasian_otter/21_002/2020/Germany_(OL960716.1)	0.00893803	0.0827452	0.0494098	0.076364	0.076364	0.0764186	0.0655855	0.0702785	0.0794643	0.081492	0.0118305	0.0222759	0.0688961	0.0118261	0.0118246	0.00934374	0.0118246	0.0122361	0.00976257	0.0231445	0.00895237	0.0747463	0.0134973	0.0122361												25.	Eurasian_otter/21_002/2020/Germany_(OL960716.1)
26.	Capybara/P19-643/2019/Germany_(MT274724.2)	0.000805438	0.0808207	0.0476226	0.0782694	0.0782694	0.0754463	0.0646419	0.0674243	0.0784894	0.0795785	0.0101812	0.0197547	0.0678699	0.0101775	0.0101762	0.00120809	0.0101762	0.0105864	0.00812156	0.0206165	0.00649568	0.0756291	0.0118409	0.0105864	0.00811256											26.	Capybara/P19-643/2019/Germany_(MT274724.2)
27.	Cat/MV.DEU/GER_04/2021_(ON641043.1)	0.0801784	0.0400783	0.0781161	0.0348464	0.0348464	0.0322222	0.0729862	0.0767567	0.0359982	0.0347201	0.0783553	0.0789117	0.0781396	0.0783227	0.0783109	0.0806123	0.0783109	0.0787774	0.0777683	0.0799626	0.0802819	0.0488115	0.0784117	0.0787774	0.0810675	0.0791542										27.	Cat/MV.DEU/GER_04/2021_(ON641043.1)
28.	Cat/AUT/AUT_02/1992_(ON641041.1)	0.348201	0.342317	0.340435	0.349276	0.349276	0.345758	0.34874	0.348403	0.347389	0.348228	0.350288	0.34212	0.355533	0.349244	0.34761	0.349891	0.34761	0.348397	0.346936	0.344642	0.343004	0.330935	0.348876	0.348397	0.343541	0.347048	0.346945									28.	Cat/AUT/AUT_02/1992_(ON641041.1)
29.	Cat/SWE/SWE_13/2021_(ON641044.1)	0.321682	0.32012	0.310734	0.319734	0.319734	0.308879	0.319316	0.321543	0.312554	0.323858	0.325069	0.316529	0.324623	0.325169	0.323649	0.32222	0.323649	0.322885	0.32037	0.318887	0.32077	0.317846	0.324075	0.322885	0.32297	0.31951	0.317492	0.194352								29.	Cat/SWE/SWE_13/2021_(ON641044.1)
30.	Cat/SWE/SWE_14/2021_(ON641045.1)	0.334734	0.332539	0.315152	0.340664	0.340664	0.33705	0.333731	0.332978	0.332527	0.339463	0.333955	0.327125	0.340515	0.332937	0.329819	0.332158	0.329819	0.330595	0.330261	0.329562	0.331151	0.327337	0.331039	0.330595	0.336074	0.332489	0.334974	0.192918	0.150111							30.	Cat/SWE/SWE_14/2021_(ON641045.1)
31.	Cat/SWE/SWE_15/2021_(ON641046.1)	0.335514	0.333312	0.314384	0.339887	0.339887	0.336278	0.33295	0.333763	0.331756	0.338683	0.336293	0.327901	0.341303	0.335273	0.332147	0.334494	0.332147	0.332923	0.332593	0.330342	0.331931	0.326568	0.333371	0.332923	0.336855	0.333266	0.334202	0.190421	0.149139	0.00363045						31.	Cat/SWE/SWE_15/2021_(ON641046.1)
32.	Wood_mouse/SWE/KS21-1349/1996_(ON641047.1)	0.343268	0.33735	0.334699	0.332898	0.332898	0.331132	0.338725	0.344136	0.33961	0.344998	0.340958	0.343132	0.35553	0.339947	0.34061	0.343794	0.34061	0.341378	0.338832	0.3456	0.342051	0.327732	0.341836	0.341378	0.339359	0.341029	0.340923	0.19702	0.153158	0.151551	0.148245					32.	Wood_mouse/SWE/KS21-1349/1996_(ON641047.1)
33.	Wood_mouse/SWE/KS21-1358/2005_(ON641048.1)	0.33883	0.33103	0.326492	0.325036	0.325036	0.31957	0.331291	0.338872	0.329506	0.33629	0.335003	0.339462	0.345595	0.334002	0.332461	0.339356	0.332461	0.333223	0.334427	0.341905	0.336081	0.323742	0.333664	0.333223	0.335635	0.336614	0.330394	0.194614	0.15459	0.145036	0.142825	0.0299677				33.	Wood_mouse/SWE/KS21-1358/2005_(ON641048.1)
34.	Wood_mouse/SWE/KS21-1362/2011_(ON641049.1)	0.335211	0.333092	0.331187	0.327095	0.327095	0.324628	0.335901	0.340563	0.333838	0.33915	0.332056	0.336447	0.350367	0.331055	0.331719	0.337958	0.331719	0.332485	0.329954	0.338892	0.333134	0.321987	0.332927	0.332485	0.330486	0.335211	0.333633	0.192085	0.154408	0.149384	0.147152	0.00810756	0.0325534			34.	Wood_mouse/SWE/KS21-1362/2011_(ON641049.1)
35.	Cougar/CO.USA/WHL23887/2023_(PP025855.1)	0.425538	0.41325	0.420778	0.41659	0.41659	0.41828	0.412557	0.406107	0.413696	0.419208	0.428774	0.424532	0.426435	0.42757	0.423826	0.427919	0.423826	0.424682	0.426361	0.427575	0.426736	0.408903	0.42588	0.424682	0.430145	0.425538	0.426205	0.424253	0.39504	0.410606	0.40765	0.403457	0.406158	0.401573		35.	Cougar/CO.USA/WHL23887/2023_(PP025855.1)

## Sheet: p150 (nt)
		1.	2.	3.	4.	5.	6.	7.	8.	9.	10.	11.	12.	13.	14.	15.	16.	17.	18.	19.	20.	21.	22.	23.	24.	25.	26.	27.	28.	29.	30.	31.	32.	33.	34.	35.
1.	Donkey/19_041-1/2019/Germany_(NC_076451.1)																																				1.	Donkey/19_041-1/2019/Germany_(NC_076451.1)
2.	Yellow-necked_field_mouse/MV.DEU/KS20-2266/2013_(OP689523.1)	0.0832573																																			2.	Yellow-necked_field_mouse/MV.DEU/KS20-2266/2013_(OP689523.1)
3.	Yellow-necked_field_mouse/MV.DEU/KS20-2242/2015_(OP689517.1)	0.0507282	0.0788193																																		3.	Yellow-necked_field_mouse/MV.DEU/KS20-2242/2015_(OP689517.1)
4.	Yellow-necked_field_mouse/MV.DEU/KS20-2226/2015_(OP689524.1)	0.0826185	0.0339771	0.0785344																																	4.	Yellow-necked_field_mouse/MV.DEU/KS20-2226/2015_(OP689524.1)
5.	Yellow-necked_field_mouse/MV.DEU/KS20-1592/2016_(OP689526.1)	0.0822872	0.0336614	0.0782045	0.000304996																																5.	Yellow-necked_field_mouse/MV.DEU/KS20-1592/2016_(OP689526.1)
6.	Yellow-necked_field_mouse/MV.DEU/KS20-1610/2016_(OP689525.1)	0.0810207	0.0336568	0.0768969	0.0138535	0.014163																															6.	Yellow-necked_field_mouse/MV.DEU/KS20-1610/2016_(OP689525.1)
7.	Yellow-necked_field_mouse/MV.DEU/KS20-1655/2016_(OP689519.1)	0.0764018	0.0792168	0.0719716	0.0780308	0.0777003	0.0783723																														7.	Yellow-necked_field_mouse/MV.DEU/KS20-1655/2016_(OP689519.1)
8.	Yellow-necked_field_mouse/MV.DEU/KS20-2189/2016_(OP689518.1)	0.0700525	0.076853	0.0709157	0.0779643	0.0776341	0.0769849	0.0301729																													8.	Yellow-necked_field_mouse/MV.DEU/KS20-2189/2016_(OP689518.1)
9.	Yellow-necked_field_mouse/MV.DEU/KS20-2273/2016_(OP689522.1)	0.0863916	0.024801	0.079923	0.0387482	0.0384312	0.0377921	0.0844075	0.0813506																												9.	Yellow-necked_field_mouse/MV.DEU/KS20-2273/2016_(OP689522.1)
10.	Yellow-necked_field_mouse/MV.DEU/KS20-2346/2016_(OP689521.1)	0.0870446	0.0260534	0.0802421	0.0429001	0.0425819	0.04194	0.0830434	0.0823566	0.0175726																											10.	Yellow-necked_field_mouse/MV.DEU/KS20-2346/2016_(OP689521.1)
11.	Yellow-necked_field_mouse/KS19-928/2019/Germany_(MT274725.2)	0.00858193	0.0845956	0.0520205	0.0832932	0.0829617	0.0830212	0.0787262	0.072342	0.0877355	0.0883891																										11.	Yellow-necked_field_mouse/KS19-928/2019/Germany_(MT274725.2)
12.	Yellow-necked_field_mouse/KS20-1296/2019/Germany_(OL960722.1)	0.0238301	0.0835647	0.0529113	0.0805856	0.080255	0.0793088	0.0800497	0.0743369	0.0853447	0.0863295	0.0250832																									12.	Yellow-necked_field_mouse/KS20-1296/2019/Germany_(OL960722.1)
13.	Yellow-necked_field_mouse/BB.DEU/KS20-1455/2019_(OP689520.1)	0.0803031	0.0818287	0.0778547	0.0816386	0.0813075	0.0812721	0.0371601	0.0342566	0.087034	0.0846945	0.0819698	0.0829637																								13.	Yellow-necked_field_mouse/BB.DEU/KS20-1455/2019_(OP689520.1)
14.	Yellow-necked_field_mouse/KS20-1340/2020/Germany_(OL960726.1)	0.00827113	0.0842276	0.0516774	0.082926	0.0825947	0.0823224	0.0783618	0.0726604	0.0873647	0.0880179	0.00152631	0.0247605	0.0816035																							14.	Yellow-necked_field_mouse/KS20-1340/2020/Germany_(OL960726.1)
15.	Yellow-necked_field_mouse/KS20-1341/2020/Germany_(OL960725.1)	0.00950732	0.0842639	0.051699	0.0829617	0.0826303	0.0826895	0.0777121	0.0720133	0.0874025	0.088056	0.00275048	0.0247706	0.0809533	0.0024436																						15.	Yellow-necked_field_mouse/KS20-1341/2020/Germany_(OL960725.1)
16.	Yellow-necked_field_mouse/KS20-1342/2020/Germany_(OL960724.1)	0.00183154	0.0845835	0.0507282	0.0839445	0.0836129	0.0823461	0.0773927	0.0710377	0.087723	0.0876852	0.00858193	0.0238301	0.0812959	0.00827113	0.00950732																					16.	Yellow-necked_field_mouse/KS20-1342/2020/Germany_(OL960724.1)
17.	Yellow-necked_field_mouse/KS20-1343/2020/Germany_(OL960723.1)	0.00888947	0.0849274	0.052342	0.0836248	0.0832932	0.083353	0.079057	0.0733495	0.0880686	0.0887223	0.00213819	0.0253959	0.0823011	0.00183178	0.00122074	0.00888947																				17.	Yellow-necked_field_mouse/KS20-1343/2020/Germany_(OL960723.1)
18.	Yellow-necked_field_mouse/KS20-1512/2020/Germany_(OL960720.1)	0.00888947	0.0842639	0.051699	0.0829617	0.0826303	0.0826895	0.0783955	0.0733495	0.0874025	0.088056	0.00213819	0.0253959	0.0823011	0.00183178	0.00122074	0.00888947	0.000610064																			18.	Yellow-necked_field_mouse/KS20-1512/2020/Germany_(OL960720.1)
19.	Yellow-necked_field_mouse/KS20-1513/2020/Germany_(OL960719.1)	0.0107391	0.0862799	0.053958	0.0849517	0.0846198	0.0840165	0.0790794	0.0736994	0.0894015	0.089363	0.00458737	0.0266545	0.0823244	0.00427932	0.00550825	0.0107391	0.00489377	0.00489377																		19.	Yellow-necked_field_mouse/KS20-1513/2020/Germany_(OL960719.1)
20.	Yellow-necked_field_mouse/KS20-1535/2020/Germany_(OL960718.1)	0.024149	0.0839203	0.0532474	0.0809396	0.0806088	0.0796624	0.080404	0.0746877	0.0857018	0.086687	0.0250901	0.000305077	0.0833192	0.0247673	0.0247774	0.024149	0.0254028	0.0254028	0.0266618																	20.	Yellow-necked_field_mouse/KS20-1535/2020/Germany_(OL960718.1)
21.	Yellow-necked_field_mouse/Mu09-1341/2009/Germany_(OL960721.1)	0.00704435	0.0842396	0.0510351	0.0832692	0.0829378	0.0816714	0.0780313	0.0730099	0.0873522	0.0873397	0.00888947	0.0235114	0.0826205	0.00857847	0.00981516	0.00704435	0.00919708	0.00919708	0.0110473	0.0238301																21.	Yellow-necked_field_mouse/Mu09-1341/2009/Germany_(OL960721.1)
22.	Red-necked_wallaby/BB.DEU/21_105/2021_(OP221677.1)	0.0828444	0.0484082	0.0803348	0.0471415	0.0474614	0.0458753	0.0842095	0.0818003	0.0529777	0.0536211	0.0858506	0.0844583	0.0811628	0.0854806	0.0848275	0.0841742	0.0861837	0.0855176	0.0868748	0.0848153	0.084162															22.	Red-necked_wallaby/BB.DEU/21_105/2021_(OP221677.1)
23.	Red-necked_wallaby/MV.DEU/21_136/2021_(OP221675.1)	0.00919955	0.0852837	0.0523492	0.0839805	0.0836487	0.0837087	0.0794106	0.0736995	0.0884272	0.0890811	0.00244458	0.0257156	0.0826561	0.0021379	0.00152651	0.00919955	0.000915447	0.000915447	0.00520163	0.0257226	0.00950732	0.0865417														23.	Red-necked_wallaby/MV.DEU/21_136/2021_(OP221675.1)
24.	South_American_Coati/20_131/2020/Germany_(OL960717.1)	0.00919955	0.08462	0.052035	0.0833172	0.0829856	0.0830451	0.0787488	0.0736997	0.0877609	0.0884147	0.00244458	0.0257156	0.0826563	0.0021379	0.00152651	0.00919955	0.000915447	0.000305077	0.00520163	0.0257226	0.00950732	0.0858754	0.00122106													24.	South_American_Coati/20_131/2020/Germany_(OL960717.1)
25.	Eurasian_otter/21_002/2020/Germany_(OL960716.1)	0.0119898	0.0870702	0.0562925	0.0870954	0.0867625	0.0854928	0.0814799	0.0764126	0.0908938	0.0922186	0.0144648	0.0285694	0.0843994	0.0141497	0.0153977	0.0126076	0.0147743	0.0147743	0.0166374	0.0288913	0.0122954	0.088337	0.015088	0.015088												25.	Eurasian_otter/21_002/2020/Germany_(OL960716.1)
26.	Capybara/P19-643/2019/Germany_(MT274724.2)	0.00213733	0.0836009	0.0510565	0.0829619	0.0826305	0.0820266	0.0774039	0.0717051	0.0867369	0.0873902	0.00889066	0.0241457	0.08197	0.00857963	0.00981648	0.00213733	0.00919832	0.00858308	0.0110487	0.0244648	0.00735247	0.0838539	0.0095086	0.00889305	0.0129184											26.	Capybara/P19-643/2019/Germany_(MT274724.2)
27.	Cat/MV.DEU/GER_04/2021_(ON641043.1)	0.0843479	0.034891	0.0828884	0.0368318	0.0371484	0.0371483	0.0853551	0.0832677	0.0403288	0.0425524	0.0856889	0.0869312	0.0869835	0.0853197	0.0853566	0.0856766	0.0860213	0.0853566	0.0866613	0.0872888	0.0853319	0.0519623	0.085	0.0857137	0.0885036	0.0853568										27.	Cat/MV.DEU/GER_04/2021_(ON641043.1)
28.	Cat/AUT/AUT_02/1992_(ON641041.1)	0.302885	0.305369	0.304703	0.300685	0.300238	0.302946	0.302889	0.301556	0.308923	0.308173	0.302592	0.311555	0.304757	0.301581	0.302649	0.302771	0.302592	0.303039	0.302141	0.310983	0.303547	0.306881	0.303096	0.302474	0.305419	0.304736	0.312834									28.	Cat/AUT/AUT_02/1992_(ON641041.1)
29.	Cat/SWE/SWE_13/2021_(ON641044.1)	0.312429	0.304616	0.310262	0.303486	0.303934	0.300458	0.308295	0.304709	0.302321	0.302833	0.312691	0.311473	0.310234	0.313465	0.313648	0.312311	0.314545	0.314096	0.312121	0.310903	0.315058	0.310294	0.313588	0.313525	0.31504	0.31339	0.302514	0.224473								29.	Cat/SWE/SWE_13/2021_(ON641044.1)
30.	Cat/SWE/SWE_14/2021_(ON641045.1)	0.29806	0.299263	0.296037	0.293483	0.293925	0.294432	0.303502	0.303783	0.297105	0.297113	0.296008	0.298769	0.298585	0.295894	0.296064	0.298833	0.296946	0.296505	0.294462	0.298212	0.299713	0.301786	0.296008	0.29595	0.300891	0.299004	0.29881	0.237434	0.164172							30.	Cat/SWE/SWE_14/2021_(ON641045.1)
31.	Cat/SWE/SWE_15/2021_(ON641046.1)	0.299443	0.300534	0.297302	0.294753	0.295195	0.295703	0.303445	0.305059	0.298375	0.298383	0.297388	0.300152	0.299859	0.297273	0.297444	0.300216	0.298327	0.297885	0.295839	0.299594	0.301097	0.30395	0.297388	0.297329	0.302277	0.300388	0.299196	0.239296	0.164669	0.006797						31.	Cat/SWE/SWE_15/2021_(ON641046.1)
32.	Wood_mouse/SWE/KS21-1349/1996_(ON641047.1)	0.283751	0.293033	0.290938	0.290739	0.291179	0.28827	0.285911	0.291236	0.295069	0.295406	0.284458	0.284622	0.284293	0.28435	0.284511	0.283646	0.284511	0.284946	0.283915	0.284079	0.287289	0.296745	0.284458	0.284403	0.286254	0.284678	0.292259	0.216032	0.150923	0.144393	0.142999					32.	Wood_mouse/SWE/KS21-1349/1996_(ON641047.1)
33.	Wood_mouse/SWE/KS21-1358/2005_(ON641048.1)	0.28587	0.295498	0.290387	0.289252	0.289691	0.286787	0.286289	0.290298	0.294512	0.294243	0.286578	0.284999	0.282922	0.286469	0.286631	0.285764	0.286631	0.287067	0.284183	0.284455	0.289417	0.295247	0.286578	0.287614	0.290679	0.2868	0.292637	0.218013	0.150348	0.145407	0.144012	0.0298172				33.	Wood_mouse/SWE/KS21-1358/2005_(ON641048.1)
34.	Wood_mouse/SWE/KS21-1362/2011_(ON641049.1)	0.285267	0.293861	0.291814	0.29333	0.293771	0.290851	0.286183	0.292008	0.29502	0.29624	0.285975	0.286578	0.285053	0.285866	0.286028	0.285161	0.286028	0.286465	0.28543	0.286032	0.288816	0.299854	0.285975	0.285919	0.287779	0.286197	0.293087	0.217991	0.152228	0.146762	0.146087	0.0102349	0.0346397			34.	Wood_mouse/SWE/KS21-1362/2011_(ON641049.1)
35.	Cougar/CO.USA/WHL23887/2023_(PP025855.1)	0.404711	0.409612	0.41053	0.407124	0.407124	0.405898	0.405409	0.407174	0.410363	0.41178	0.407972	0.414442	0.402402	0.407372	0.408879	0.405216	0.407277	0.408287	0.41058	0.415137	0.405865	0.41087	0.40719	0.4076	0.406219	0.407507	0.406198	0.436999	0.426712	0.426852	0.427659	0.427195	0.425484	0.425856		35.	Cougar/CO.USA/WHL23887/2023_(PP025855.1)
