# Supplementary material for: Newly Discovered Rustrela Virus: Current State of Knowledge About the Etiological Agent of Feline “Staggering Disease”
Source: Pathogens. 2025 Aug 27;14(9):851. doi: 10.3390/pathogens14090851 (PMC12472204; doi:10.3390/pathogens14090851)
Supplement: Supplementary file 1 [file pathogens-14-00851-s001.zip › Supplementary Table SX3.xlsx]

## Sheet: C (amino acids, aa)
		1.	2.	3.	4.	5.	6.	7.	8.	9.	10.	11.	12.	13.	14.	15.	16.	17.	18.	19.	20.	21.	22.	23.	24.	25.	26.	27.	28.	29.	30.	31.	32.	33.	34.	35.
1.	Donkey/19_041-1/2019/Germany_(NC_076451.1)																																				1.	Donkey/19_041-1/2019/Germany_(NC_076451.1)
2.	Yellow-necked_field_mouse/MV.DEU/KS20-2266/2013_(OP689523.1)	0.101308																																			2.	Yellow-necked_field_mouse/MV.DEU/KS20-2266/2013_(OP689523.1)
3.	Yellow-necked_field_mouse/MV.DEU/KS20-2242/2015_(OP689517.1)	0.0616634	0.101308																																		3.	Yellow-necked_field_mouse/MV.DEU/KS20-2242/2015_(OP689517.1)
4.	Yellow-necked_field_mouse/MV.DEU/KS20-2226/2015_(OP689524.1)	0.112399	0.033787	0.112399																																	4.	Yellow-necked_field_mouse/MV.DEU/KS20-2226/2015_(OP689524.1)
5.	Yellow-necked_field_mouse/MV.DEU/KS20-1592/2016_(OP689526.1)	0.112399	0.033787	0.112399	0.00666669																																5.	Yellow-necked_field_mouse/MV.DEU/KS20-1592/2016_(OP689526.1)
6.	Yellow-necked_field_mouse/MV.DEU/KS20-1610/2016_(OP689525.1)	0.112399	0.0406836	0.112399	0.033787	0.033787																															6.	Yellow-necked_field_mouse/MV.DEU/KS20-1610/2016_(OP689525.1)
7.	Yellow-necked_field_mouse/MV.DEU/KS20-1655/2016_(OP689519.1)	0.123614	0.0976385	0.116123	0.116123	0.112399	0.108688																														7.	Yellow-necked_field_mouse/MV.DEU/KS20-1655/2016_(OP689519.1)
8.	Yellow-necked_field_mouse/MV.DEU/KS20-2189/2016_(OP689518.1)	0.123614	0.119862	0.116123	0.131161	0.12738	0.123614	0.0511185																													8.	Yellow-necked_field_mouse/MV.DEU/KS20-2189/2016_(OP689518.1)
9.	Yellow-necked_field_mouse/MV.DEU/KS20-2273/2016_(OP689522.1)	0.119862	0.0201349	0.119862	0.0303565	0.0235305	0.0406836	0.104991	0.12738																												9.	Yellow-necked_field_mouse/MV.DEU/KS20-2273/2016_(OP689522.1)
10.	Yellow-necked_field_mouse/MV.DEU/KS20-2346/2016_(OP689521.1)	0.134956	0.033787	0.134956	0.0441498	0.0372293	0.0546211	0.112399	0.12738	0.0133781																											10.	Yellow-necked_field_mouse/MV.DEU/KS20-2346/2016_(OP689521.1)
11.	Yellow-necked_field_mouse/KS19-928/2019/Germany_(MT274725.2)	0.0167508	0.112399	0.0652032	0.123614	0.123614	0.131161	0.12738	0.12738	0.131161	0.146429																										11.	Yellow-necked_field_mouse/KS19-928/2019/Germany_(MT274725.2)
12.	Yellow-necked_field_mouse/KS20-1296/2019/Germany_(OL960722.1)	0.0511185	0.116123	0.0616634	0.119862	0.119862	0.112399	0.131161	0.138766	0.134956	0.150282	0.0546211																									12.	Yellow-necked_field_mouse/KS20-1296/2019/Germany_(OL960722.1)
13.	Yellow-necked_field_mouse/BB.DEU/KS20-1455/2019_(OP689520.1)	0.123614	0.101308	0.108688	0.112399	0.108688	0.104991	0.0372293	0.0269377	0.108688	0.108688	0.12738	0.123614																								13.	Yellow-necked_field_mouse/BB.DEU/KS20-1455/2019_(OP689520.1)
14.	Yellow-necked_field_mouse/KS20-1340/2020/Germany_(OL960726.1)	0.0133781	0.108688	0.0616634	0.119862	0.119862	0.12738	0.123614	0.123614	0.12738	0.14259	0.00332779	0.0511185	0.123614																							14.	Yellow-necked_field_mouse/KS20-1340/2020/Germany_(OL960726.1)
15.	Yellow-necked_field_mouse/KS20-1341/2020/Germany_(OL960725.1)	0.0133781	0.108688	0.0616634	0.119862	0.119862	0.12738	0.123614	0.123614	0.12738	0.14259	0.00332779	0.0511185	0.123614	0																						15.	Yellow-necked_field_mouse/KS20-1341/2020/Germany_(OL960725.1)
16.	Yellow-necked_field_mouse/KS20-1342/2020/Germany_(OL960724.1)	0	0.101308	0.0616634	0.112399	0.112399	0.112399	0.123614	0.123614	0.119862	0.134956	0.0167508	0.0511185	0.123614	0.0133781	0.0133781																					16.	Yellow-necked_field_mouse/KS20-1342/2020/Germany_(OL960724.1)
17.	Yellow-necked_field_mouse/KS20-1343/2020/Germany_(OL960723.1)	0.0133781	0.108688	0.0616634	0.119862	0.119862	0.12738	0.123614	0.123614	0.12738	0.14259	0.00332779	0.0511185	0.123614	0	0	0.0133781																				17.	Yellow-necked_field_mouse/KS20-1343/2020/Germany_(OL960723.1)
18.	Yellow-necked_field_mouse/KS20-1512/2020/Germany_(OL960720.1)	0.0133781	0.108688	0.0616634	0.119862	0.119862	0.12738	0.123614	0.123614	0.12738	0.14259	0.00332779	0.0511185	0.123614	0	0	0.0133781	0																			18.	Yellow-necked_field_mouse/KS20-1512/2020/Germany_(OL960720.1)
19.	Yellow-necked_field_mouse/KS20-1513/2020/Germany_(OL960719.1)	0.0201349	0.108688	0.0687556	0.119862	0.119862	0.12738	0.131161	0.131161	0.12738	0.14259	0.0100168	0.058136	0.131161	0.00666669	0.00666669	0.0201349	0.00666669	0.00666669																		19.	Yellow-necked_field_mouse/KS20-1513/2020/Germany_(OL960719.1)
20.	Yellow-necked_field_mouse/KS20-1535/2020/Germany_(OL960718.1)	0.0511185	0.116123	0.0616634	0.119862	0.119862	0.112399	0.131161	0.138766	0.134956	0.150282	0.0546211	0	0.123614	0.0511185	0.0511185	0.0511185	0.0511185	0.0511185	0.058136																	20.	Yellow-necked_field_mouse/KS20-1535/2020/Germany_(OL960718.1)
21.	Yellow-necked_field_mouse/Mu09-1341/2009/Germany_(OL960721.1)	0.0133781	0.116123	0.0687556	0.12738	0.12738	0.12738	0.131161	0.131161	0.134956	0.150282	0.0167508	0.0511185	0.131161	0.0133781	0.0133781	0.0133781	0.0133781	0.0133781	0.0201349	0.0511185																21.	Yellow-necked_field_mouse/Mu09-1341/2009/Germany_(OL960721.1)
22.	Red-necked_wallaby/BB.DEU/21_105/2021_(OP221677.1)	0.138766	0.0723207	0.12738	0.0616634	0.0616634	0.0652032	0.116123	0.131161	0.0652032	0.0723207	0.134956	0.131161	0.112399	0.131161	0.131161	0.138766	0.131161	0.131161	0.131161	0.131161	0.138766															22.	Red-necked_wallaby/BB.DEU/21_105/2021_(OP221677.1)
23.	Red-necked_wallaby/MV.DEU/21_136/2021_(OP221675.1)	0.0133781	0.108688	0.0616634	0.119862	0.119862	0.12738	0.123614	0.123614	0.12738	0.14259	0.00332779	0.0511185	0.123614	0	0	0.0133781	0	0	0.00666669	0.0511185	0.0133781	0.131161														23.	Red-necked_wallaby/MV.DEU/21_136/2021_(OP221675.1)
24.	South_American_Coati/20_131/2020/Germany_(OL960717.1)	0.0133781	0.108688	0.0616634	0.119862	0.119862	0.12738	0.123614	0.123614	0.12738	0.14259	0.00332779	0.0511185	0.123614	0	0	0.0133781	0	0	0.00666669	0.0511185	0.0133781	0.131161	0													24.	South_American_Coati/20_131/2020/Germany_(OL960717.1)
25.	Eurasian_otter/21_002/2020/Germany_(OL960716.1)	0.0201349	0.108688	0.0687556	0.116123	0.116123	0.119862	0.123614	0.123614	0.119862	0.134956	0.0235305	0.0546211	0.123614	0.0201349	0.0201349	0.0201349	0.0201349	0.0201349	0.0269377	0.0546211	0.0201349	0.123614	0.0201349	0.0201349												25.	Eurasian_otter/21_002/2020/Germany_(OL960716.1)
26.	Capybara/P19-643/2019/Germany_(MT274724.2)	0.00666669	0.108688	0.0687556	0.119862	0.119862	0.119862	0.131161	0.123614	0.12738	0.134956	0.0235305	0.058136	0.123614	0.0201349	0.0201349	0.00666669	0.0201349	0.0201349	0.0269377	0.058136	0.0201349	0.138766	0.0201349	0.0201349	0.0269377											26.	Capybara/P19-643/2019/Germany_(MT274724.2)
27.	Cat/MV.DEU/GER_04/2021_(ON641043.1)	0.123614	0.033787	0.108688	0.047628	0.047628	0.0546211	0.112399	0.12738	0.0406836	0.0546211	0.12738	0.131161	0.108688	0.123614	0.123614	0.123614	0.123614	0.123614	0.123614	0.131161	0.131161	0.0758985	0.123614	0.123614	0.123614	0.131161										27.	Cat/MV.DEU/GER_04/2021_(ON641043.1)
28.	Cat/AUT/AUT_02/1992_(ON641041.1)	0.420579	0.405465	0.405465	0.410478	0.405465	0.390576	0.390576	0.405465	0.400478	0.395515	0.430783	0.425668	0.400478	0.430783	0.430783	0.420579	0.430783	0.430783	0.435924	0.425668	0.425668	0.420579	0.430783	0.430783	0.420579	0.420579	0.410478									28.	Cat/AUT/AUT_02/1992_(ON641041.1)
29.	Cat/SWE/SWE_13/2021_(ON641044.1)	0.476002	0.449615	0.454837	0.460086	0.449615	0.454837	0.418843	0.428996	0.454837	0.439252	0.470668	0.476002	0.423907	0.470668	0.470668	0.476002	0.470668	0.470668	0.476002	0.476002	0.476002	0.470668	0.470668	0.470668	0.470668	0.476002	0.449615	0.323885								29.	Cat/SWE/SWE_13/2021_(ON641044.1)
30.	Cat/SWE/SWE_14/2021_(ON641045.1)	0.486754	0.465363	0.481364	0.492175	0.481364	0.470668	0.454837	0.470668	0.465363	0.454837	0.481364	0.508613	0.460086	0.481364	0.481364	0.486754	0.481364	0.481364	0.476002	0.508613	0.476002	0.497624	0.481364	0.481364	0.476002	0.492175	0.465363	0.34249	0.243278							30.	Cat/SWE/SWE_14/2021_(ON641045.1)
31.	Cat/SWE/SWE_15/2021_(ON641046.1)	0.486754	0.465363	0.486754	0.492175	0.481364	0.470668	0.454837	0.470668	0.465363	0.454837	0.481364	0.508613	0.460086	0.481364	0.481364	0.486754	0.481364	0.481364	0.476002	0.508613	0.476002	0.497624	0.481364	0.481364	0.476002	0.492175	0.465363	0.347196	0.247525	0.00666669						31.	Cat/SWE/SWE_15/2021_(ON641046.1)
32.	Wood_mouse/SWE/KS21-1349/1996_(ON641047.1)	0.542324	0.481364	0.530961	0.492175	0.492175	0.486754	0.486754	0.519724	0.486754	0.476002	0.536626	0.519724	0.497624	0.536626	0.536626	0.542324	0.536626	0.536626	0.542324	0.519724	0.530961	0.514153	0.536626	0.536626	0.525327	0.548055	0.476002	0.375906	0.269031	0.243278	0.243278					32.	Wood_mouse/SWE/KS21-1349/1996_(ON641047.1)
33.	Wood_mouse/SWE/KS21-1358/2005_(ON641048.1)	0.548055	0.470668	0.536626	0.481364	0.481364	0.476002	0.481364	0.514153	0.476002	0.465363	0.548055	0.530961	0.492175	0.548055	0.548055	0.548055	0.548055	0.548055	0.553819	0.530961	0.530961	0.508613	0.548055	0.548055	0.536626	0.553819	0.465363	0.356675	0.277765	0.247525	0.247525	0.0441498				33.	Wood_mouse/SWE/KS21-1358/2005_(ON641048.1)
34.	Wood_mouse/SWE/KS21-1362/2011_(ON641049.1)	0.536626	0.465363	0.525327	0.476002	0.476002	0.470668	0.470668	0.497624	0.470668	0.460086	0.530961	0.514153	0.486754	0.530961	0.530961	0.536626	0.530961	0.530961	0.536626	0.514153	0.514153	0.497624	0.530961	0.530961	0.519724	0.542324	0.460086	0.375906	0.273388	0.256072	0.256072	0.0201349	0.0511185			34.	Wood_mouse/SWE/KS21-1362/2011_(ON641049.1)
35.	Cougar/CO.USA/WHL23887/2023_(PP025855.1)	0.577634	0.571592	0.620985	0.583713	0.583713	0.58983	0.58983	0.602175	0.559616	0.559616	0.577634	0.58983	0.58983	0.577634	0.577634	0.577634	0.577634	0.577634	0.583713	0.58983	0.577634	0.595983	0.577634	0.577634	0.577634	0.565586	0.553681	0.623927	0.577634	0.571592	0.571592	0.614676	0.620985	0.608406		35.	Cougar/CO.USA/WHL23887/2023_(PP025855.1)

## Sheet: E1 (aa)
		1.	2.	3.	4.	5.	6.	7.	8.	9.	10.	11.	12.	13.	14.	15.	16.	17.	18.	19.	20.	21.	22.	23.	24.	25.	26.	27.	28.	29.	30.	31.	32.	33.	34.	35.
1.	Donkey/19_041-1/2019/Germany_(NC_076451.1)																																				1.	Donkey/19_041-1/2019/Germany_(NC_076451.1)
2.	Yellow-necked_field_mouse/MV.DEU/KS20-2266/2013_(OP689523.1)	0.01032																																			2.	Yellow-necked_field_mouse/MV.DEU/KS20-2266/2013_(OP689523.1)
3.	Yellow-necked_field_mouse/MV.DEU/KS20-2242/2015_(OP689517.1)	0.00824747	0.01032																																		3.	Yellow-necked_field_mouse/MV.DEU/KS20-2242/2015_(OP689517.1)
4.	Yellow-necked_field_mouse/MV.DEU/KS20-2226/2015_(OP689524.1)	0.0103414	0	0.0103414																																	4.	Yellow-necked_field_mouse/MV.DEU/KS20-2226/2015_(OP689524.1)
5.	Yellow-necked_field_mouse/MV.DEU/KS20-1592/2016_(OP689526.1)	0.0124225	0.00205973	0.0124225	0.00205973																																5.	Yellow-necked_field_mouse/MV.DEU/KS20-1592/2016_(OP689526.1)
6.	Yellow-necked_field_mouse/MV.DEU/KS20-1610/2016_(OP689525.1)	0.01032	0	0.01032	0	0.00205973																															6.	Yellow-necked_field_mouse/MV.DEU/KS20-1610/2016_(OP689525.1)
7.	Yellow-necked_field_mouse/MV.DEU/KS20-1655/2016_(OP689519.1)	0.01032	0.00411523	0.01032	0.00412372	0.00619197	0.00411523																														7.	Yellow-necked_field_mouse/MV.DEU/KS20-1655/2016_(OP689519.1)
8.	Yellow-necked_field_mouse/MV.DEU/KS20-2189/2016_(OP689518.1)	0.00824747	0.00617922	0.00824747	0.00619197	0.00826451	0.00617922	0.0020555																													8.	Yellow-necked_field_mouse/MV.DEU/KS20-2189/2016_(OP689518.1)
9.	Yellow-necked_field_mouse/MV.DEU/KS20-2273/2016_(OP689522.1)	0.0123969	0.00617922	0.0165635	0.00619197	0.00826451	0.00617922	0.01032	0.0123969																												9.	Yellow-necked_field_mouse/MV.DEU/KS20-2273/2016_(OP689522.1)
10.	Yellow-necked_field_mouse/MV.DEU/KS20-2346/2016_(OP689521.1)	0.00824747	0.00411523	0.00824747	0.00412372	0.00619197	0.00411523	0.00411523	0.00617922	0.01032																											10.	Yellow-necked_field_mouse/MV.DEU/KS20-2346/2016_(OP689521.1)
11.	Yellow-necked_field_mouse/KS19-928/2019/Germany_(MT274725.2)	0	0.01032	0.00824747	0.0103414	0.0124225	0.01032	0.01032	0.00824747	0.0123969	0.00824747																										11.	Yellow-necked_field_mouse/KS19-928/2019/Germany_(MT274725.2)
12.	Yellow-necked_field_mouse/KS20-1296/2019/Germany_(OL960722.1)	0.0020555	0.0123969	0.01032	0.0124225	0.014508	0.0123969	0.0123969	0.01032	0.014478	0.01032	0.0020555																									12.	Yellow-necked_field_mouse/KS20-1296/2019/Germany_(OL960722.1)
13.	Yellow-necked_field_mouse/BB.DEU/KS20-1455/2019_(OP689520.1)	0.01032	0.00411523	0.01032	0.00412372	0.00619197	0.00411523	0	0.0020555	0.01032	0.00411523	0.01032	0.0123969																								13.	Yellow-necked_field_mouse/BB.DEU/KS20-1455/2019_(OP689520.1)
14.	Yellow-necked_field_mouse/KS20-1340/2020/Germany_(OL960726.1)	0.0020555	0.0123969	0.01032	0.0124225	0.014508	0.0123969	0.0123969	0.01032	0.014478	0.01032	0.0020555	0.00411523	0.0123969																							14.	Yellow-necked_field_mouse/KS20-1340/2020/Germany_(OL960726.1)
15.	Yellow-necked_field_mouse/KS20-1341/2020/Germany_(OL960725.1)	0	0.01032	0.00824747	0.0103414	0.0124225	0.01032	0.01032	0.00824747	0.0123969	0.00824747	0	0.0020555	0.01032	0.0020555																						15.	Yellow-necked_field_mouse/KS20-1341/2020/Germany_(OL960725.1)
16.	Yellow-necked_field_mouse/KS20-1342/2020/Germany_(OL960724.1)	0.0020555	0.0123969	0.01032	0.0124225	0.014508	0.0123969	0.0123969	0.01032	0.014478	0.01032	0.0020555	0.00411523	0.0123969	0.00411523	0.0020555																					16.	Yellow-necked_field_mouse/KS20-1342/2020/Germany_(OL960724.1)
17.	Yellow-necked_field_mouse/KS20-1343/2020/Germany_(OL960723.1)	0	0.01032	0.00824747	0.0103414	0.0124225	0.01032	0.01032	0.00824747	0.0123969	0.00824747	0	0.0020555	0.01032	0.0020555	0	0.0020555																				17.	Yellow-necked_field_mouse/KS20-1343/2020/Germany_(OL960723.1)
18.	Yellow-necked_field_mouse/KS20-1512/2020/Germany_(OL960720.1)	0	0.01032	0.00824747	0.0103414	0.0124225	0.01032	0.01032	0.00824747	0.0123969	0.00824747	0	0.0020555	0.01032	0.0020555	0	0.0020555	0																			18.	Yellow-necked_field_mouse/KS20-1512/2020/Germany_(OL960720.1)
19.	Yellow-necked_field_mouse/KS20-1513/2020/Germany_(OL960719.1)	0	0.01032	0.00824747	0.0103414	0.0124225	0.01032	0.01032	0.00824747	0.0123969	0.00824747	0	0.0020555	0.01032	0.0020555	0	0.0020555	0	0																		19.	Yellow-necked_field_mouse/KS20-1513/2020/Germany_(OL960719.1)
20.	Yellow-necked_field_mouse/KS20-1535/2020/Germany_(OL960718.1)	0.0020555	0.0123969	0.01032	0.0124225	0.014508	0.0123969	0.0123969	0.01032	0.014478	0.01032	0.0020555	0	0.0123969	0.00411523	0.0020555	0.00411523	0.0020555	0.0020555	0.0020555																	20.	Yellow-necked_field_mouse/KS20-1535/2020/Germany_(OL960718.1)
21.	Yellow-necked_field_mouse/Mu09-1341/2009/Germany_(OL960721.1)	0	0.01032	0.00824747	0.0103414	0.0124225	0.01032	0.01032	0.00824747	0.0123969	0.00824747	0	0.0020555	0.01032	0.0020555	0	0.0020555	0	0	0	0.0020555																21.	Yellow-necked_field_mouse/Mu09-1341/2009/Germany_(OL960721.1)
22.	Red-necked_wallaby/BB.DEU/21_105/2021_(OP221677.1)	0.0123969	0.0020555	0.0123969	0.00205973	0.00412372	0.0020555	0.00617922	0.00824747	0.00824747	0.00617922	0.0123969	0.014478	0.00617922	0.014478	0.0123969	0.014478	0.0123969	0.0123969	0.0123969	0.014478	0.0123969															22.	Red-necked_wallaby/BB.DEU/21_105/2021_(OP221677.1)
23.	Red-necked_wallaby/MV.DEU/21_136/2021_(OP221675.1)	0.0020555	0.0123969	0.01032	0.0124225	0.014508	0.0123969	0.0123969	0.01032	0.014478	0.01032	0.0020555	0.00411523	0.0123969	0.00411523	0.0020555	0.00411523	0.0020555	0.0020555	0.0020555	0.00411523	0.0020555	0.014478														23.	Red-necked_wallaby/MV.DEU/21_136/2021_(OP221675.1)
24.	South_American_Coati/20_131/2020/Germany_(OL960717.1)	0	0.01032	0.00824747	0.0103414	0.0124225	0.01032	0.01032	0.00824747	0.0123969	0.00824747	0	0.0020555	0.01032	0.0020555	0	0.0020555	0	0	0	0.0020555	0	0.0123969	0.0020555													24.	South_American_Coati/20_131/2020/Germany_(OL960717.1)
25.	Eurasian_otter/21_002/2020/Germany_(OL960716.1)	0	0.01032	0.00824747	0.0103414	0.0124225	0.01032	0.01032	0.00824747	0.0123969	0.00824747	0	0.0020555	0.01032	0.0020555	0	0.0020555	0	0	0	0.0020555	0	0.0123969	0.0020555	0												25.	Eurasian_otter/21_002/2020/Germany_(OL960716.1)
26.	Capybara/P19-643/2019/Germany_(MT274724.2)	0.0020555	0.0123969	0.01032	0.0124225	0.014508	0.0123969	0.0123969	0.01032	0.014478	0.01032	0.0020555	0.00411523	0.0123969	0.00411523	0.0020555	0	0.0020555	0.0020555	0.0020555	0.00411523	0.0020555	0.014478	0.00411523	0.0020555	0.0020555											26.	Capybara/P19-643/2019/Germany_(MT274724.2)
27.	Cat/MV.DEU/GER_04/2021_(ON641043.1)	0.0123969	0.0020555	0.0123969	0.00205973	0.00412372	0.0020555	0.00617922	0.00824747	0.00824747	0.00617922	0.0123969	0.014478	0.00617922	0.014478	0.0123969	0.014478	0.0123969	0.0123969	0.0123969	0.014478	0.0123969	0.00411523	0.014478	0.0123969	0.0123969	0.014478										27.	Cat/MV.DEU/GER_04/2021_(ON641043.1)
28.	Cat/AUT/AUT_02/1992_(ON641041.1)	0.0745819	0.0701669	0.0745819	0.0703165	0.0725264	0.0701669	0.0701669	0.072372	0.0767968	0.0679667	0.0745819	0.0767968	0.0701669	0.0767968	0.0745819	0.0767968	0.0745819	0.0745819	0.0745819	0.0767968	0.0745819	0.0701669	0.0767968	0.0745819	0.0745819	0.0767968	0.0679667									28.	Cat/AUT/AUT_02/1992_(ON641041.1)
29.	Cat/SWE/SWE_13/2021_(ON641044.1)	0.0946944	0.0946944	0.0924396	0.0948987	0.0971637	0.0946944	0.0946944	0.0969542	0.0924396	0.0924396	0.0946944	0.0969542	0.0946944	0.0969542	0.0946944	0.0969542	0.0946944	0.0946944	0.0946944	0.0969542	0.0946944	0.0946944	0.0969542	0.0946944	0.0946944	0.0969542	0.0969542	0.0376614								29.	Cat/SWE/SWE_13/2021_(ON641044.1)
30.	Cat/SWE/SWE_14/2021_(ON641045.1)	0.0946944	0.0969542	0.0969542	0.0971637	0.0994339	0.0969542	0.0969542	0.0992192	0.0992192	0.0946944	0.0946944	0.0969542	0.0969542	0.0969542	0.0946944	0.0969542	0.0946944	0.0946944	0.0946944	0.0969542	0.0946944	0.0969542	0.0969542	0.0946944	0.0946944	0.0969542	0.0946944	0.0462267	0.0440785							30.	Cat/SWE/SWE_14/2021_(ON641045.1)
31.	Cat/SWE/SWE_15/2021_(ON641046.1)	0.0924396	0.0946944	0.0946944	0.0948987	0.0971637	0.0946944	0.0946944	0.0969542	0.0969542	0.0924396	0.0924396	0.0946944	0.0946944	0.0946944	0.0924396	0.0946944	0.0924396	0.0924396	0.0924396	0.0946944	0.0924396	0.0946944	0.0946944	0.0924396	0.0924396	0.0946944	0.0924396	0.0483796	0.0462267	0.00617922						31.	Cat/SWE/SWE_15/2021_(ON641046.1)
32.	Wood_mouse/SWE/KS21-1349/1996_(ON641047.1)	0.0924396	0.0879452	0.0901898	0.0881343	0.0903841	0.0879452	0.0879452	0.0901898	0.0901898	0.0857055	0.0924396	0.0946944	0.0879452	0.0946944	0.0924396	0.0946944	0.0924396	0.0924396	0.0924396	0.0946944	0.0924396	0.0879452	0.0946944	0.0924396	0.0924396	0.0946944	0.0857055	0.0312851	0.033406	0.0397958	0.0419349					32.	Wood_mouse/SWE/KS21-1349/1996_(ON641047.1)
33.	Wood_mouse/SWE/KS21-1358/2005_(ON641048.1)	0.0924396	0.0879452	0.0901898	0.0881343	0.0903841	0.0879452	0.0879452	0.0901898	0.0901898	0.0857055	0.0924396	0.0946944	0.0879452	0.0946944	0.0924396	0.0946944	0.0924396	0.0924396	0.0924396	0.0946944	0.0924396	0.0879452	0.0946944	0.0924396	0.0924396	0.0946944	0.0857055	0.033406	0.0355314	0.0397958	0.0419349	0.00824747				33.	Wood_mouse/SWE/KS21-1358/2005_(ON641048.1)
34.	Wood_mouse/SWE/KS21-1362/2011_(ON641049.1)	0.0901898	0.0857055	0.0879452	0.0858897	0.0881343	0.0857055	0.0857055	0.0879452	0.0879452	0.0834709	0.0901898	0.0924396	0.0857055	0.0924396	0.0901898	0.0924396	0.0901898	0.0901898	0.0901898	0.0924396	0.0901898	0.0857055	0.0924396	0.0901898	0.0901898	0.0924396	0.0834709	0.0291687	0.033406	0.0376614	0.0397958	0.0020555	0.00617922			34.	Wood_mouse/SWE/KS21-1362/2011_(ON641049.1)
35.	Cougar/CO.USA/WHL23887/2023_(PP025855.1)	0.20685	0.20685	0.214455	0.207323	0.209858	0.20685	0.204328	0.20685	0.204328	0.20685	0.20685	0.209378	0.204328	0.20685	0.20685	0.209378	0.20685	0.20685	0.20685	0.209378	0.20685	0.209378	0.20685	0.20685	0.20685	0.209378	0.20685	0.194303	0.209378	0.20685	0.20685	0.199303	0.20685	0.199303		35.	Cougar/CO.USA/WHL23887/2023_(PP025855.1)

## Sheet: E2 (aa)
		1.	2.	3.	4.	5.	6.	7.	8.	9.	10.	11.	12.	13.	14.	15.	16.	17.	18.	19.	20.	21.	22.	23.	24.	25.	26.	27.	28.	29.	30.	31.	32.	33.	34.	35.
1.	Donkey/19_041-1/2019/Germany_(NC_076451.1)																																				1.	Donkey/19_041-1/2019/Germany_(NC_076451.1)
2.	Yellow-necked_field_mouse/MV.DEU/KS20-2266/2013_(OP689523.1)	0.16093																																			2.	Yellow-necked_field_mouse/MV.DEU/KS20-2266/2013_(OP689523.1)
3.	Yellow-necked_field_mouse/MV.DEU/KS20-2242/2015_(OP689517.1)	0.11063	0.153025																																		3.	Yellow-necked_field_mouse/MV.DEU/KS20-2242/2015_(OP689517.1)
4.	Yellow-necked_field_mouse/MV.DEU/KS20-2226/2015_(OP689524.1)	0.15697	0.0663419	0.1374																																	4.	Yellow-necked_field_mouse/MV.DEU/KS20-2226/2015_(OP689524.1)
5.	Yellow-necked_field_mouse/MV.DEU/KS20-1592/2016_(OP689526.1)	0.16093	0.0699586	0.141283	0.0033841																																5.	Yellow-necked_field_mouse/MV.DEU/KS20-1592/2016_(OP689526.1)
6.	Yellow-necked_field_mouse/MV.DEU/KS20-1610/2016_(OP689525.1)	0.164907	0.0520048	0.145182	0.0204785	0.0239328																															6.	Yellow-necked_field_mouse/MV.DEU/KS20-1610/2016_(OP689525.1)
7.	Yellow-necked_field_mouse/MV.DEU/KS20-1655/2016_(OP689519.1)	0.176931	0.16093	0.141283	0.149096	0.153025	0.149096																														7.	Yellow-necked_field_mouse/MV.DEU/KS20-1655/2016_(OP689519.1)
8.	Yellow-necked_field_mouse/MV.DEU/KS20-2189/2016_(OP689518.1)	0.15697	0.176931	0.15697	0.176931	0.180971	0.176931	0.0772313																													8.	Yellow-necked_field_mouse/MV.DEU/KS20-2189/2016_(OP689518.1)
9.	Yellow-necked_field_mouse/MV.DEU/KS20-2273/2016_(OP689522.1)	0.133531	0.0627383	0.141283	0.0520048	0.0555699	0.0449126	0.133531	0.16093																												9.	Yellow-necked_field_mouse/MV.DEU/KS20-2273/2016_(OP689522.1)
10.	Yellow-necked_field_mouse/MV.DEU/KS20-2346/2016_(OP689521.1)	0.149096	0.0555699	0.125839	0.0413852	0.0449126	0.0343676	0.133531	0.16093	0.0204785																											10.	Yellow-necked_field_mouse/MV.DEU/KS20-2346/2016_(OP689521.1)
11.	Yellow-necked_field_mouse/KS19-928/2019/Germany_(MT274725.2)	0.0136057	0.164907	0.0956481	0.153025	0.15697	0.16093	0.168899	0.149096	0.129678	0.145182																										11.	Yellow-necked_field_mouse/KS19-928/2019/Germany_(MT274725.2)
12.	Yellow-necked_field_mouse/KS20-1296/2019/Germany_(OL960722.1)	0.0520048	0.133531	0.0808877	0.129678	0.133531	0.125839	0.149096	0.145182	0.118205	0.118205	0.0484524																									12.	Yellow-necked_field_mouse/KS20-1296/2019/Germany_(OL960722.1)
13.	Yellow-necked_field_mouse/BB.DEU/KS20-1455/2019_(OP689520.1)	0.16093	0.176931	0.145182	0.164907	0.168899	0.164907	0.0555699	0.0591477	0.149096	0.149096	0.153025	0.1374																								13.	Yellow-necked_field_mouse/BB.DEU/KS20-1455/2019_(OP689520.1)
14.	Yellow-necked_field_mouse/KS20-1340/2020/Germany_(OL960726.1)	0.0239328	0.168899	0.0919375	0.15697	0.16093	0.164907	0.172907	0.153025	0.133531	0.149096	0.0101868	0.0591477	0.15697																							14.	Yellow-necked_field_mouse/KS20-1340/2020/Germany_(OL960726.1)
15.	Yellow-necked_field_mouse/KS20-1341/2020/Germany_(OL960725.1)	0.0136057	0.164907	0.0956481	0.153025	0.15697	0.16093	0.168899	0.149096	0.129678	0.145182	0	0.0484524	0.153025	0.0101868																						15.	Yellow-necked_field_mouse/KS20-1341/2020/Germany_(OL960725.1)
16.	Yellow-necked_field_mouse/KS20-1342/2020/Germany_(OL960724.1)	0.00677969	0.164907	0.11063	0.16093	0.164907	0.168899	0.176931	0.15697	0.1374	0.153025	0.0136057	0.0555699	0.16093	0.0239328	0.0136057																					16.	Yellow-necked_field_mouse/KS20-1342/2020/Germany_(OL960724.1)
17.	Yellow-necked_field_mouse/KS20-1343/2020/Germany_(OL960723.1)	0.0136057	0.164907	0.0956481	0.153025	0.15697	0.16093	0.168899	0.149096	0.129678	0.145182	0	0.0484524	0.153025	0.0101868	0	0.0136057																				17.	Yellow-necked_field_mouse/KS20-1343/2020/Germany_(OL960723.1)
18.	Yellow-necked_field_mouse/KS20-1512/2020/Germany_(OL960720.1)	0.0136057	0.164907	0.0956481	0.153025	0.15697	0.16093	0.168899	0.149096	0.129678	0.145182	0	0.0484524	0.153025	0.0101868	0	0.0136057	0																			18.	Yellow-necked_field_mouse/KS20-1512/2020/Germany_(OL960720.1)
19.	Yellow-necked_field_mouse/KS20-1513/2020/Germany_(OL960719.1)	0.0136057	0.164907	0.0956481	0.153025	0.15697	0.16093	0.168899	0.149096	0.129678	0.145182	0	0.0484524	0.153025	0.0101868	0	0.0136057	0	0																		19.	Yellow-necked_field_mouse/KS20-1513/2020/Germany_(OL960719.1)
20.	Yellow-necked_field_mouse/KS20-1535/2020/Germany_(OL960718.1)	0.0520048	0.133531	0.0808877	0.129678	0.133531	0.125839	0.149096	0.145182	0.118205	0.118205	0.0484524	0	0.1374	0.0591477	0.0484524	0.0555699	0.0484524	0.0484524	0.0484524																	20.	Yellow-necked_field_mouse/KS20-1535/2020/Germany_(OL960718.1)
21.	Yellow-necked_field_mouse/Mu09-1341/2009/Germany_(OL960721.1)	0.0204785	0.176931	0.118205	0.164907	0.168899	0.172907	0.185028	0.164907	0.145182	0.16093	0.0204785	0.0627383	0.168899	0.0308772	0.0204785	0.0204785	0.0204785	0.0204785	0.0204785	0.0627383																21.	Yellow-necked_field_mouse/Mu09-1341/2009/Germany_(OL960721.1)
22.	Red-necked_wallaby/BB.DEU/21_105/2021_(OP221677.1)	0.168899	0.133531	0.164907	0.11441	0.118205	0.106863	0.185028	0.201422	0.11063	0.103111	0.164907	0.141283	0.180971	0.168899	0.164907	0.172907	0.164907	0.164907	0.164907	0.141283	0.180971															22.	Red-necked_wallaby/BB.DEU/21_105/2021_(OP221677.1)
23.	Red-necked_wallaby/MV.DEU/21_136/2021_(OP221675.1)	0.0136057	0.164907	0.0956481	0.153025	0.15697	0.16093	0.168899	0.149096	0.129678	0.145182	0	0.0484524	0.153025	0.0101868	0	0.0136057	0	0	0	0.0484524	0.0204785	0.164907														23.	Red-necked_wallaby/MV.DEU/21_136/2021_(OP221675.1)
24.	South_American_Coati/20_131/2020/Germany_(OL960717.1)	0.0136057	0.164907	0.0956481	0.153025	0.15697	0.16093	0.168899	0.149096	0.129678	0.145182	0	0.0484524	0.153025	0.0101868	0	0.0136057	0	0	0	0.0484524	0.0204785	0.164907	0													24.	South_American_Coati/20_131/2020/Germany_(OL960717.1)
25.	Eurasian_otter/21_002/2020/Germany_(OL960716.1)	0.0136057	0.172907	0.103111	0.16093	0.164907	0.168899	0.168899	0.149096	0.1374	0.145182	0.0136057	0.0555699	0.153025	0.0239328	0.0136057	0.0136057	0.0136057	0.0136057	0.0136057	0.0555699	0.0204785	0.172907	0.0136057	0.0136057												25.	Eurasian_otter/21_002/2020/Germany_(OL960716.1)
26.	Capybara/P19-643/2019/Germany_(MT274724.2)	0.00677969	0.164907	0.11063	0.16093	0.164907	0.168899	0.176931	0.15697	0.1374	0.153025	0.0136057	0.0555699	0.16093	0.0239328	0.0136057	0.00677969	0.0136057	0.0136057	0.0136057	0.0555699	0.0204785	0.172907	0.0136057	0.0136057	0.0136057											26.	Capybara/P19-643/2019/Germany_(MT274724.2)
27.	Cat/MV.DEU/GER_04/2021_(ON641043.1)	0.168899	0.0845574	0.149096	0.0808877	0.0845574	0.0735884	0.149096	0.16093	0.0772313	0.0627383	0.172907	0.141283	0.164907	0.176931	0.172907	0.172907	0.172907	0.172907	0.172907	0.141283	0.185028	0.141283	0.172907	0.172907	0.172907	0.172907										27.	Cat/MV.DEU/GER_04/2021_(ON641043.1)
28.	Cat/AUT/AUT_02/1992_(ON641041.1)	0.531304	0.548696	0.525573	0.51421	0.519875	0.51421	0.519875	0.531304	0.508576	0.502974	0.531304	0.525573	0.508576	0.525573	0.531304	0.531304	0.531304	0.531304	0.531304	0.525573	0.542865	0.508576	0.531304	0.531304	0.525573	0.531304	0.531304									28.	Cat/AUT/AUT_02/1992_(ON641041.1)
29.	Cat/SWE/SWE_13/2021_(ON641044.1)	0.548696	0.590493	0.572366	0.590493	0.596609	0.578372	0.560461	0.608955	0.560461	0.578372	0.554561	0.566395	0.572366	0.554561	0.554561	0.542865	0.554561	0.554561	0.554561	0.566395	0.572366	0.542865	0.554561	0.554561	0.548696	0.542865	0.578372	0.448612								29.	Cat/SWE/SWE_13/2021_(ON641044.1)
30.	Cat/SWE/SWE_14/2021_(ON641045.1)	0.615186	0.634114	0.646934	0.615186	0.621455	0.602763	0.596609	0.627764	0.608955	0.608955	0.615186	0.602763	0.590493	0.608955	0.615186	0.615186	0.615186	0.615186	0.615186	0.602763	0.627764	0.596609	0.615186	0.615186	0.602763	0.615186	0.602763	0.486353	0.348025							30.	Cat/SWE/SWE_14/2021_(ON641045.1)
31.	Cat/SWE/SWE_15/2021_(ON641046.1)	0.602763	0.621455	0.634114	0.602763	0.608955	0.590493	0.584414	0.615186	0.596609	0.596609	0.602763	0.590493	0.578372	0.596609	0.602763	0.602763	0.602763	0.602763	0.602763	0.590493	0.615186	0.584414	0.602763	0.602763	0.590493	0.602763	0.596609	0.486353	0.348025	0.0101868						31.	Cat/SWE/SWE_15/2021_(ON641046.1)
32.	Wood_mouse/SWE/KS21-1349/1996_(ON641047.1)	0.497403	0.566395	0.572366	0.560461	0.566395	0.566395	0.519875	0.519875	0.548696	0.560461	0.502974	0.537068	0.525573	0.51421	0.502974	0.486353	0.502974	0.502974	0.502974	0.537068	0.51421	0.531304	0.502974	0.502974	0.497403	0.491862	0.566395	0.497403	0.310462	0.343252	0.343252					32.	Wood_mouse/SWE/KS21-1349/1996_(ON641047.1)
33.	Wood_mouse/SWE/KS21-1358/2005_(ON641048.1)	0.519875	0.578372	0.584414	0.572366	0.578372	0.578372	0.542865	0.542865	0.560461	0.572366	0.525573	0.560461	0.548696	0.537068	0.525573	0.508576	0.525573	0.525573	0.525573	0.560461	0.537068	0.542865	0.525573	0.525573	0.508576	0.51421	0.578372	0.480873	0.305864	0.343252	0.343252	0.0735884				33.	Wood_mouse/SWE/KS21-1358/2005_(ON641048.1)
34.	Wood_mouse/SWE/KS21-1362/2011_(ON641049.1)	0.508576	0.566395	0.584414	0.560461	0.566395	0.566395	0.531304	0.531304	0.560461	0.572366	0.51421	0.548696	0.537068	0.525573	0.51421	0.497403	0.51421	0.51421	0.51421	0.548696	0.519875	0.542865	0.51421	0.51421	0.508576	0.502974	0.554561	0.502974	0.292197	0.333773	0.333773	0.0343676	0.0919375			34.	Wood_mouse/SWE/KS21-1362/2011_(ON641049.1)
35.	Cougar/CO.USA/WHL23887/2023_(PP025855.1)	0.752919	0.752919	0.745699	0.717328	0.717328	0.703439	0.745699	0.745699	0.710359	0.710359	0.752919	0.752919	0.731413	0.752919	0.752919	0.752919	0.752919	0.752919	0.752919	0.752919	0.760192	0.745699	0.752919	0.752919	0.745699	0.752919	0.745699	0.804975	0.774898	0.828142	0.82036	0.804975	0.812638	0.812638		35.	Cougar/CO.USA/WHL23887/2023_(PP025855.1)

## Sheet: p90 (aa)
		1.	2.	3.	4.	5.	6.	7.	8.	9.	10.	11.	12.	13.	14.	15.	16.	17.	18.	19.	20.	21.	22.	23.	24.	25.	26.	27.	28.	29.	30.	31.	32.	33.	34.	35.
1.	Donkey/19_041-1/2019/Germany_(NC_076451.1)																																				1.	Donkey/19_041-1/2019/Germany_(NC_076451.1)
2.	Yellow-necked_field_mouse/MV.DEU/KS20-2266/2013_(OP689523.1)	0.213574																																			2.	Yellow-necked_field_mouse/MV.DEU/KS20-2266/2013_(OP689523.1)
3.	Yellow-necked_field_mouse/MV.DEU/KS20-2242/2015_(OP689517.1)	0.131639	0.202145																																		3.	Yellow-necked_field_mouse/MV.DEU/KS20-2242/2015_(OP689517.1)
4.	Yellow-necked_field_mouse/MV.DEU/KS20-2226/2015_(OP689524.1)	0.210295	0.1033	0.200523																																	4.	Yellow-necked_field_mouse/MV.DEU/KS20-2226/2015_(OP689524.1)
5.	Yellow-necked_field_mouse/MV.DEU/KS20-1592/2016_(OP689526.1)	0.210295	0.1033	0.200523	0																																5.	Yellow-necked_field_mouse/MV.DEU/KS20-1592/2016_(OP689526.1)
6.	Yellow-necked_field_mouse/MV.DEU/KS20-1610/2016_(OP689525.1)	0.20377	0.0887008	0.192452	0.0461412	0.0461412																															6.	Yellow-necked_field_mouse/MV.DEU/KS20-1610/2016_(OP689525.1)
7.	Yellow-necked_field_mouse/MV.DEU/KS20-1655/2016_(OP689519.1)	0.182852	0.197287	0.153046	0.200523	0.200523	0.189242																														7.	Yellow-necked_field_mouse/MV.DEU/KS20-1655/2016_(OP689519.1)
8.	Yellow-necked_field_mouse/MV.DEU/KS20-2189/2016_(OP689518.1)	0.182852	0.213574	0.162363	0.218512	0.218512	0.211933	0.0800427																													8.	Yellow-necked_field_mouse/MV.DEU/KS20-2189/2016_(OP689518.1)
9.	Yellow-necked_field_mouse/MV.DEU/KS20-2273/2016_(OP689522.1)	0.20866	0.074312	0.195673	0.0945147	0.0945147	0.0829204	0.207027	0.213574																												9.	Yellow-necked_field_mouse/MV.DEU/KS20-2273/2016_(OP689522.1)
10.	Yellow-necked_field_mouse/MV.DEU/KS20-2346/2016_(OP689521.1)	0.211933	0.071459	0.192452	0.106245	0.106245	0.0945147	0.205397	0.205397	0.047531																											10.	Yellow-necked_field_mouse/MV.DEU/KS20-2346/2016_(OP689521.1)
11.	Yellow-necked_field_mouse/KS19-928/2019/Germany_(MT274725.2)	0.0268833	0.210295	0.137708	0.200523	0.200523	0.200523	0.181261	0.179673	0.20866	0.215217																										11.	Yellow-necked_field_mouse/KS19-928/2019/Germany_(MT274725.2)
12.	Yellow-necked_field_mouse/KS20-1296/2019/Germany_(OL960722.1)	0.0503165	0.210295	0.12711	0.210295	0.210295	0.211933	0.184446	0.195673	0.215217	0.225135	0.0615368																									12.	Yellow-necked_field_mouse/KS20-1296/2019/Germany_(OL960722.1)
13.	Yellow-necked_field_mouse/BB.DEU/KS20-1455/2019_(OP689520.1)	0.184446	0.202145	0.160804	0.218512	0.218512	0.20866	0.0728845	0.0757416	0.215217	0.210295	0.178087	0.194061																								13.	Yellow-necked_field_mouse/BB.DEU/KS20-1455/2019_(OP689520.1)
14.	Yellow-necked_field_mouse/KS20-1340/2020/Germany_(OL960726.1)	0.0268833	0.207027	0.137708	0.200523	0.200523	0.200523	0.181261	0.182852	0.20866	0.215217	0.00265604	0.0615368	0.178087																							14.	Yellow-necked_field_mouse/KS20-1340/2020/Germany_(OL960726.1)
15.	Yellow-necked_field_mouse/KS20-1341/2020/Germany_(OL960725.1)	0.0268833	0.210295	0.137708	0.200523	0.200523	0.200523	0.184446	0.182852	0.20866	0.215217	0.00265604	0.0615368	0.181261	0.00265604																						15.	Yellow-necked_field_mouse/KS20-1341/2020/Germany_(OL960725.1)
16.	Yellow-necked_field_mouse/KS20-1342/2020/Germany_(OL960724.1)	0.00531916	0.211933	0.134669	0.213574	0.213574	0.207027	0.186042	0.186042	0.211933	0.215217	0.0268833	0.0531098	0.184446	0.0268833	0.0268833																					16.	Yellow-necked_field_mouse/KS20-1342/2020/Germany_(OL960724.1)
17.	Yellow-necked_field_mouse/KS20-1343/2020/Germany_(OL960723.1)	0.0268833	0.210295	0.137708	0.200523	0.200523	0.200523	0.184446	0.182852	0.20866	0.215217	0.00265604	0.0615368	0.181261	0.00265604	0	0.0268833																				17.	Yellow-necked_field_mouse/KS20-1343/2020/Germany_(OL960723.1)
18.	Yellow-necked_field_mouse/KS20-1512/2020/Germany_(OL960720.1)	0.0268833	0.210295	0.137708	0.200523	0.200523	0.200523	0.184446	0.182852	0.20866	0.215217	0.00265604	0.0615368	0.181261	0.00265604	0	0.0268833	0																			18.	Yellow-necked_field_mouse/KS20-1512/2020/Germany_(OL960720.1)
19.	Yellow-necked_field_mouse/KS20-1513/2020/Germany_(OL960719.1)	0.0214485	0.210295	0.134669	0.20377	0.20377	0.200523	0.182852	0.186042	0.20866	0.215217	0.0106668	0.0559109	0.181261	0.0106668	0.0106668	0.0214485	0.0106668	0.0106668																		19.	Yellow-necked_field_mouse/KS20-1513/2020/Germany_(OL960719.1)
20.	Yellow-necked_field_mouse/KS20-1535/2020/Germany_(OL960718.1)	0.0503165	0.210295	0.12711	0.210295	0.210295	0.211933	0.184446	0.195673	0.215217	0.225135	0.0615368	0	0.194061	0.0615368	0.0615368	0.0531098	0.0615368	0.0615368	0.0559109																	20.	Yellow-necked_field_mouse/KS20-1535/2020/Germany_(OL960718.1)
21.	Yellow-necked_field_mouse/Mu09-1341/2009/Germany_(OL960721.1)	0.0160431	0.218512	0.133153	0.205397	0.205397	0.205397	0.184446	0.192452	0.213574	0.216864	0.0296119	0.047531	0.189242	0.0296119	0.0296119	0.0187422	0.0296119	0.0296119	0.0241622	0.047531																21.	Yellow-necked_field_mouse/Mu09-1341/2009/Germany_(OL960721.1)
22.	Red-necked_wallaby/BB.DEU/21_105/2021_(OP221677.1)	0.190846	0.119608	0.178087	0.112162	0.112162	0.107721	0.170194	0.187641	0.116623	0.12711	0.182852	0.184446	0.179673	0.182852	0.182852	0.194061	0.182852	0.182852	0.182852	0.184446	0.189242															22.	Red-necked_wallaby/BB.DEU/21_105/2021_(OP221677.1)
23.	Red-necked_wallaby/MV.DEU/21_136/2021_(OP221675.1)	0.0296119	0.210295	0.137708	0.200523	0.200523	0.200523	0.184446	0.182852	0.20866	0.215217	0.00531916	0.0643617	0.181261	0.00531916	0.00265604	0.0296119	0.00265604	0.00265604	0.0133513	0.0643617	0.0323478	0.182852														23.	Red-necked_wallaby/MV.DEU/21_136/2021_(OP221675.1)
24.	South_American_Coati/20_131/2020/Germany_(OL960717.1)	0.0268833	0.210295	0.137708	0.200523	0.200523	0.200523	0.184446	0.182852	0.20866	0.215217	0.00265604	0.0615368	0.181261	0.00265604	0	0.0268833	0	0	0.0106668	0.0615368	0.0296119	0.182852	0.00265604													24.	South_American_Coati/20_131/2020/Germany_(OL960717.1)
25.	Eurasian_otter/21_002/2020/Germany_(OL960716.1)	0.0173917	0.221818	0.136187	0.202145	0.202145	0.205397	0.187641	0.194061	0.211933	0.218512	0.0282467	0.0517122	0.187641	0.0282467	0.0282467	0.0200944	0.0282467	0.0282467	0.0228045	0.0517122	0.0200944	0.189242	0.0309789	0.0282467												25.	Eurasian_otter/21_002/2020/Germany_(OL960716.1)
26.	Capybara/P19-643/2019/Germany_(MT274724.2)	0.00132714	0.211933	0.130127	0.20866	0.20866	0.202145	0.181261	0.181261	0.207027	0.210295	0.0255219	0.0489228	0.182852	0.0255219	0.0255219	0.00398672	0.0255219	0.0255219	0.0200944	0.0489228	0.0146963	0.189242	0.0282467	0.0255219	0.0160431											26.	Capybara/P19-643/2019/Germany_(MT274724.2)
27.	Cat/MV.DEU/GER_04/2021_(ON641043.1)	0.218512	0.107721	0.205397	0.0959735	0.0959735	0.0901511	0.197287	0.210295	0.100363	0.0959735	0.211933	0.218512	0.20866	0.211933	0.211933	0.221818	0.211933	0.211933	0.211933	0.218512	0.215217	0.128617	0.211933	0.211933	0.220164	0.216864										27.	Cat/MV.DEU/GER_04/2021_(ON641043.1)
28.	Cat/AUT/AUT_02/1992_(ON641041.1)	0.711889	0.720031	0.687856	0.722759	0.722759	0.717309	0.720031	0.725495	0.733748	0.733748	0.725495	0.703814	0.74207	0.722759	0.720031	0.720031	0.720031	0.720031	0.720031	0.703814	0.703814	0.690498	0.720031	0.720031	0.703814	0.711889	0.739288									28.	Cat/AUT/AUT_02/1992_(ON641041.1)
29.	Cat/SWE/SWE_13/2021_(ON641044.1)	0.646507	0.677357	0.614125	0.67475	0.67475	0.649041	0.649041	0.649041	0.654131	0.679972	0.659246	0.633928	0.666968	0.659246	0.656685	0.651583	0.656685	0.656685	0.649041	0.633928	0.646507	0.661813	0.654131	0.656685	0.654131	0.643978	0.664387	0.453692								29.	Cat/SWE/SWE_13/2021_(ON641044.1)
30.	Cat/SWE/SWE_14/2021_(ON641045.1)	0.672149	0.693147	0.646507	0.711889	0.711889	0.706499	0.677357	0.67475	0.677357	0.695803	0.67475	0.664387	0.690498	0.672149	0.669555	0.666968	0.669555	0.669555	0.666968	0.664387	0.666968	0.687856	0.669555	0.669555	0.67475	0.669555	0.687856	0.459975	0.365811							30.	Cat/SWE/SWE_14/2021_(ON641045.1)
31.	Cat/SWE/SWE_15/2021_(ON641046.1)	0.677357	0.698466	0.646507	0.711889	0.711889	0.706499	0.677357	0.679972	0.677357	0.695803	0.685221	0.669555	0.695803	0.682593	0.679972	0.677357	0.679972	0.679972	0.677357	0.669555	0.672149	0.687856	0.679972	0.679972	0.679972	0.67475	0.687856	0.453692	0.363901	0.0106668						31.	Cat/SWE/SWE_15/2021_(ON641046.1)
32.	Wood_mouse/SWE/KS21-1349/1996_(ON641047.1)	0.720031	0.706499	0.693147	0.687856	0.687856	0.690498	0.722759	0.73099	0.706499	0.717309	0.711889	0.717309	0.758924	0.70919	0.711889	0.725495	0.711889	0.711889	0.70919	0.717309	0.717309	0.685221	0.711889	0.711889	0.714596	0.717309	0.703814	0.457876	0.383169	0.367725	0.358192					32.	Wood_mouse/SWE/KS21-1349/1996_(ON641047.1)
33.	Wood_mouse/SWE/KS21-1358/2005_(ON641048.1)	0.706499	0.703814	0.677357	0.677357	0.677357	0.666968	0.706499	0.722759	0.690498	0.706499	0.698466	0.711889	0.744859	0.695803	0.693147	0.711889	0.693147	0.693147	0.701137	0.711889	0.701137	0.682593	0.693147	0.693147	0.701137	0.703814	0.687856	0.455782	0.383169	0.363901	0.358192	0.078607				33.	Wood_mouse/SWE/KS21-1358/2005_(ON641048.1)
34.	Wood_mouse/SWE/KS21-1362/2011_(ON641049.1)	0.693147	0.693147	0.679972	0.669555	0.669555	0.669555	0.711889	0.717309	0.687856	0.698466	0.685221	0.695803	0.739288	0.682593	0.685221	0.703814	0.685221	0.685221	0.682593	0.695803	0.690498	0.666968	0.685221	0.685221	0.687856	0.695803	0.679972	0.441243	0.385117	0.358192	0.352515	0.0241622	0.0843624			34.	Wood_mouse/SWE/KS21-1362/2011_(ON641049.1)
35.	Cougar/CO.USA/WHL23887/2023_(PP025855.1)	0.754768	0.737961	0.737961	0.737961	0.737961	0.746329	0.737961	0.732421	0.726911	0.746329	0.766132	0.754768	0.771863	0.763279	0.760434	0.763279	0.760434	0.760434	0.754768	0.754768	0.757597	0.737961	0.760434	0.760434	0.760434	0.757597	0.768993	0.754768	0.686529	0.724168	0.718703	0.737961	0.737961	0.721432		35.	Cougar/CO.USA/WHL23887/2023_(PP025855.1)

## Sheet: p150 (aa)
		1.	2.	3.	4.	5.	6.	7.	8.	9.	10.	11.	12.	13.	14.	15.	16.	17.	18.	19.	20.	21.	22.	23.	24.	25.	26.	27.	28.	29.	30.	31.	32.	33.	34.	35.
1.	Donkey/19_041-1/2019/Germany_(NC_076451.1)																																				1.	Donkey/19_041-1/2019/Germany_(NC_076451.1)
2.	Yellow-necked_field_mouse/MV.DEU/KS20-2266/2013_(OP689523.1)	0.164268																																			2.	Yellow-necked_field_mouse/MV.DEU/KS20-2266/2013_(OP689523.1)
3.	Yellow-necked_field_mouse/MV.DEU/KS20-2242/2015_(OP689517.1)	0.0933319	0.156133																																		3.	Yellow-necked_field_mouse/MV.DEU/KS20-2242/2015_(OP689517.1)
4.	Yellow-necked_field_mouse/MV.DEU/KS20-2226/2015_(OP689524.1)	0.161937	0.0718257	0.160773																																	4.	Yellow-necked_field_mouse/MV.DEU/KS20-2226/2015_(OP689524.1)
5.	Yellow-necked_field_mouse/MV.DEU/KS20-1592/2016_(OP689526.1)	0.161937	0.0718257	0.160773	0																																5.	Yellow-necked_field_mouse/MV.DEU/KS20-1592/2016_(OP689526.1)
6.	Yellow-necked_field_mouse/MV.DEU/KS20-1610/2016_(OP689525.1)	0.154976	0.0697003	0.156133	0.0260797	0.0260797																															6.	Yellow-necked_field_mouse/MV.DEU/KS20-1610/2016_(OP689525.1)
7.	Yellow-necked_field_mouse/MV.DEU/KS20-1655/2016_(OP689519.1)	0.153821	0.150362	0.136648	0.149212	0.149212	0.148064																														7.	Yellow-necked_field_mouse/MV.DEU/KS20-1655/2016_(OP689519.1)
8.	Yellow-necked_field_mouse/MV.DEU/KS20-2189/2016_(OP689518.1)	0.140059	0.141199	0.132118	0.146916	0.146916	0.14234	0.0601915																													8.	Yellow-necked_field_mouse/MV.DEU/KS20-2189/2016_(OP689518.1)
9.	Yellow-necked_field_mouse/MV.DEU/KS20-2273/2016_(OP689522.1)	0.170119	0.0455775	0.161937	0.0739557	0.0739557	0.0718257	0.161937	0.150362																												9.	Yellow-necked_field_mouse/MV.DEU/KS20-2273/2016_(OP689522.1)
10.	Yellow-necked_field_mouse/MV.DEU/KS20-2346/2016_(OP689521.1)	0.171293	0.0518145	0.163102	0.0868314	0.0868314	0.082521	0.154976	0.152667	0.0281143																											10.	Yellow-necked_field_mouse/MV.DEU/KS20-2346/2016_(OP689521.1)
11.	Yellow-necked_field_mouse/KS19-928/2019/Germany_(MT274725.2)	0.0129548	0.168946	0.0965981	0.166604	0.166604	0.159611	0.159611	0.141199	0.174825	0.176005																										11.	Yellow-necked_field_mouse/KS19-928/2019/Germany_(MT274725.2)
12.	Yellow-necked_field_mouse/KS20-1296/2019/Germany_(OL960722.1)	0.0393791	0.165435	0.102066	0.160773	0.160773	0.154976	0.15845	0.144625	0.170119	0.171293	0.0445418																									12.	Yellow-necked_field_mouse/KS20-1296/2019/Germany_(OL960722.1)
13.	Yellow-necked_field_mouse/BB.DEU/KS20-1455/2019_(OP689520.1)	0.1563	0.150523	0.150523	0.15283	0.15283	0.151676	0.0783098	0.0644725	0.158621	0.150523	0.159783	0.158621																								13.	Yellow-necked_field_mouse/BB.DEU/KS20-1455/2019_(OP689520.1)
14.	Yellow-necked_field_mouse/KS20-1340/2020/Germany_(OL960726.1)	0.0119523	0.167774	0.0955082	0.165435	0.165435	0.15845	0.15845	0.14234	0.173646	0.174825	0.00297472	0.0435071	0.158621																							14.	Yellow-necked_field_mouse/KS20-1340/2020/Germany_(OL960726.1)
15.	Yellow-necked_field_mouse/KS20-1341/2020/Germany_(OL960725.1)	0.0149629	0.166604	0.0944195	0.164268	0.164268	0.157291	0.154976	0.138921	0.172469	0.173646	0.00595831	0.0424735	0.155142	0.00496279																						15.	Yellow-necked_field_mouse/KS20-1341/2020/Germany_(OL960725.1)
16.	Yellow-necked_field_mouse/KS20-1342/2020/Germany_(OL960724.1)	0.000990589	0.164268	0.0933319	0.161937	0.161937	0.154976	0.153821	0.140059	0.170119	0.171293	0.0119523	0.0383498	0.1563	0.0109508	0.0139584																					16.	Yellow-necked_field_mouse/KS20-1342/2020/Germany_(OL960724.1)
17.	Yellow-necked_field_mouse/KS20-1343/2020/Germany_(OL960723.1)	0.0129548	0.168946	0.0965981	0.166604	0.166604	0.159611	0.159611	0.143482	0.174825	0.176005	0.00396826	0.0445418	0.159783	0.00297472	0.00396826	0.0119523																				17.	Yellow-necked_field_mouse/KS20-1343/2020/Germany_(OL960723.1)
18.	Yellow-necked_field_mouse/KS20-1512/2020/Germany_(OL960720.1)	0.0129548	0.166604	0.0944195	0.164268	0.164268	0.157291	0.157291	0.143482	0.172469	0.173646	0.00396826	0.0445418	0.159783	0.00297472	0.00396826	0.0119523	0.00198216																			18.	Yellow-necked_field_mouse/KS20-1512/2020/Germany_(OL960720.1)
19.	Yellow-necked_field_mouse/KS20-1513/2020/Germany_(OL960719.1)	0.0169749	0.171293	0.0987815	0.167774	0.167774	0.160773	0.160773	0.146916	0.176005	0.177186	0.00795233	0.0486912	0.160946	0.00695482	0.00995033	0.0159684	0.00795233	0.00795233																		19.	Yellow-necked_field_mouse/KS20-1513/2020/Germany_(OL960719.1)
20.	Yellow-necked_field_mouse/KS20-1535/2020/Germany_(OL960718.1)	0.0404095	0.166604	0.103163	0.161937	0.161937	0.156133	0.159611	0.14577	0.171293	0.172469	0.0445418	0.000990589	0.159783	0.0435071	0.0424735	0.0393791	0.0445418	0.0445418	0.0486912																	20.	Yellow-necked_field_mouse/KS20-1535/2020/Germany_(OL960718.1)
21.	Yellow-necked_field_mouse/Mu09-1341/2009/Germany_(OL960721.1)	0.0109508	0.168946	0.0976892	0.165435	0.165435	0.15845	0.15845	0.144625	0.172469	0.173646	0.0159684	0.0404095	0.160946	0.0149629	0.0179825	0.00995033	0.0159684	0.0159684	0.0200007	0.041441																21.	Yellow-necked_field_mouse/Mu09-1341/2009/Germany_(OL960721.1)
22.	Red-necked_wallaby/BB.DEU/21_105/2021_(OP221677.1)	0.163102	0.0965981	0.15845	0.0922456	0.0922456	0.0922456	0.157291	0.149212	0.104261	0.107563	0.170119	0.172469	0.153986	0.168946	0.165435	0.163102	0.170119	0.167774	0.173646	0.173646	0.168946															22.	Red-necked_wallaby/BB.DEU/21_105/2021_(OP221677.1)
23.	Red-necked_wallaby/MV.DEU/21_136/2021_(OP221675.1)	0.0139584	0.170119	0.0976892	0.167774	0.167774	0.160773	0.159611	0.143482	0.176005	0.177186	0.00496279	0.0455775	0.159783	0.00396826	0.00496279	0.0129548	0.00297472	0.00297472	0.00895083	0.0455775	0.0169749	0.171293														23.	Red-necked_wallaby/MV.DEU/21_136/2021_(OP221675.1)
24.	South_American_Coati/20_131/2020/Germany_(OL960717.1)	0.0139584	0.167774	0.0955082	0.165435	0.165435	0.15845	0.15845	0.144625	0.173646	0.174825	0.00496279	0.0455775	0.160946	0.00396826	0.00496279	0.0129548	0.00297472	0.000990589	0.00895083	0.0455775	0.0169749	0.168946	0.00396826													24.	South_American_Coati/20_131/2020/Germany_(OL960717.1)
25.	Eurasian_otter/21_002/2020/Germany_(OL960716.1)	0.0220229	0.172469	0.104261	0.168946	0.168946	0.161937	0.167774	0.149212	0.177186	0.181926	0.025064	0.0497312	0.165614	0.025064	0.0281143	0.0210113	0.0260797	0.0260797	0.030153	0.0507723	0.0230356	0.171293	0.0270965	0.0270965												25.	Eurasian_otter/21_002/2020/Germany_(OL960716.1)
26.	Capybara/P19-643/2019/Germany_(MT274724.2)	0.00297472	0.163102	0.0933319	0.161937	0.161937	0.154976	0.153821	0.14234	0.167774	0.168946	0.0139584	0.0404095	0.158621	0.0129548	0.0159684	0.00198216	0.0139584	0.0119523	0.0179825	0.041441	0.0119523	0.163102	0.0149629	0.0129548	0.0230356											26.	Capybara/P19-643/2019/Germany_(MT274724.2)
27.	Cat/MV.DEU/GER_04/2021_(ON641043.1)	0.164268	0.0707625	0.167774	0.0771591	0.0771591	0.0760901	0.168946	0.159611	0.0782292	0.0846739	0.167774	0.172469	0.167955	0.167774	0.166604	0.164268	0.168946	0.166604	0.167774	0.173646	0.168946	0.099875	0.165435	0.167774	0.168946	0.164268										27.	Cat/MV.DEU/GER_04/2021_(ON641043.1)
28.	Cat/AUT/AUT_02/1992_(ON641041.1)	0.541027	0.54802	0.535814	0.535814	0.535814	0.541027	0.535814	0.530628	0.54802	0.544517	0.535814	0.562155	0.527891	0.535814	0.537549	0.541027	0.537549	0.539286	0.537549	0.560377	0.541027	0.535814	0.539286	0.539286	0.544517	0.544517	0.551535									28.	Cat/AUT/AUT_02/1992_(ON641041.1)
29.	Cat/SWE/SWE_13/2021_(ON641044.1)	0.559869	0.535392	0.549305	0.516572	0.516572	0.52167	0.538852	0.533666	0.526793	0.531944	0.559869	0.565192	0.550046	0.56164	0.559869	0.559869	0.563415	0.559869	0.559869	0.563415	0.565192	0.530224	0.563415	0.5581	0.563415	0.5581	0.526793	0.412532								29.	Cat/SWE/SWE_13/2021_(ON641044.1)
30.	Cat/SWE/SWE_14/2021_(ON641045.1)	0.530224	0.528507	0.531944	0.513188	0.513188	0.514878	0.519967	0.525082	0.519967	0.52167	0.526793	0.53712	0.524071	0.528507	0.526793	0.531944	0.530224	0.528507	0.526793	0.535392	0.533666	0.526793	0.530224	0.526793	0.540587	0.531944	0.531944	0.435592	0.315452							30.	Cat/SWE/SWE_14/2021_(ON641045.1)
31.	Cat/SWE/SWE_15/2021_(ON641046.1)	0.53712	0.531944	0.533666	0.516572	0.516572	0.518268	0.52167	0.528507	0.523375	0.525082	0.533666	0.544065	0.527496	0.535392	0.533666	0.538852	0.53712	0.535392	0.533666	0.542324	0.540587	0.530224	0.53712	0.533666	0.547555	0.538852	0.533666	0.446539	0.319582	0.016162						31.	Cat/SWE/SWE_15/2021_(ON641046.1)
32.	Wood_mouse/SWE/KS21-1349/1996_(ON641047.1)	0.530932	0.524071	0.527496	0.51556	0.51556	0.517257	0.510488	0.518956	0.529212	0.527496	0.532655	0.53438	0.516244	0.53438	0.532655	0.532655	0.532655	0.532655	0.53438	0.532655	0.539575	0.532655	0.536109	0.530932	0.539575	0.530932	0.53438	0.394915	0.287012	0.275019	0.273696					32.	Wood_mouse/SWE/KS21-1349/1996_(ON641047.1)
33.	Wood_mouse/SWE/KS21-1358/2005_(ON641048.1)	0.53438	0.53438	0.530932	0.513867	0.513867	0.51556	0.520658	0.527496	0.532655	0.529212	0.536109	0.541313	0.523058	0.53784	0.536109	0.536109	0.536109	0.536109	0.536109	0.539575	0.543053	0.53438	0.539575	0.53784	0.544797	0.53438	0.532655	0.391921	0.291041	0.279001	0.277672	0.0568629				33.	Wood_mouse/SWE/KS21-1358/2005_(ON641048.1)
34.	Wood_mouse/SWE/KS21-1362/2011_(ON641049.1)	0.527496	0.524071	0.525782	0.518956	0.518956	0.520658	0.505442	0.51556	0.529212	0.527496	0.529212	0.530932	0.512854	0.530932	0.529212	0.529212	0.529212	0.529212	0.530932	0.529212	0.536109	0.536109	0.532655	0.527496	0.536109	0.527496	0.530932	0.397918	0.285672	0.280332	0.281664	0.0244163	0.072949			34.	Wood_mouse/SWE/KS21-1362/2011_(ON641049.1)
35.	Cougar/CO.USA/WHL23887/2023_(PP025855.1)	0.649728	0.667675	0.653688	0.669689	0.669689	0.675755	0.657664	0.657664	0.671707	0.675755	0.651706	0.675755	0.658626	0.653688	0.659659	0.649728	0.653688	0.657664	0.657664	0.677786	0.649728	0.671707	0.653688	0.655674	0.649728	0.651706	0.663659	0.700473	0.687958	0.67971	0.687958	0.693147	0.697323	0.686917		35.	Cougar/CO.USA/WHL23887/2023_(PP025855.1)
